# Supplementary material for: Short-term effects of thinning on the understory natural environment of mixed broadleaf-conifer forest in Changbai Mountain area, Northeast China
Source: PeerJ. 2019 Jul 26;7:e7400. doi: 10.7717/peerj.7400 (PMC6662561; doi:10.7717/peerj.7400)
Supplement: Supplemental Information 1 [file peerj-07-7400-s001.xls]

## Sheet: Sheet1
Soil bulk density(g/cm3)			Soil water content(%)		Soil organic carbon content(g/kg)		pH		TN(g/kg)		AN(mg/kg)		TP(g/kg)		AP(mg/kg)		TK(g/kg)		AK(mg/kg)			May		June		July		August		September		October			May	June	July	August	September	October
	0-10cm	10-20cm	0-10cm	10-20cm	0-10cm	10-20cm	0-10cm	10-20cm	0-10cm	10-20cm	0-10cm	10-20cm	0-10cm	10-20cm	0-10cm	10-20cm	0-10cm	10-20cm	0-10cm	10-20cm		Temperature	Moisture	Temperature	Moisture	Temperature	Moisture	Temperature	Moisture	Temperature	Moisture	Temperature	Moisture		Leaf area index
CON-plot1	1.0735	1.3578	0.357	0.272	89.0718	29.1733	6.57	6.06	3.15	1.31	271.92	122.33	0.3067	0.1998	23.95	6.61	4.178	4.103	80.25	52.56	CON	5.92389	91.948	6.07722	96.281	16.7728	100	20.3411	100	20.2222	85.493	11.6622	68.633	CON	1.45551	4.4409	5.4457	5.47565	4.27155	2.74739
CON-plot1	1.2273	1.2182	0.31	0.259	68.595	32.4045	5.89	5.92	4.07	2.63	115.34	112.54	0.3011	0.2448	21.4	8.65	4.106	4.109	73.24	57.46	CON	5.46222	93.359	5.69278	97.209	16.5578	100	20.2689	100	20.1739	85.757	12.0978	68.514	CON	2.67327	4.24664	5.25144	4.78681	3.58271	3.21944
CON-plot2	0.7652	1.0889	0.415	0.353	57.3201	35.7257	5.56	5.83	2.81	2.03	257.24	147.49	0.3912	0.2786	9.33	5.93	4.229	4.229	67.6	61.77	CON	5.64222	94.205	5.36	97.141	16.4872	100	19.9839	100	20.1261	85.939	12.195	72.993	CON	1.37532	4.97767	5.88247	5.54656	4.14246	3.06965
CON-plot2	0.8953	1.0801	0.28	0.206	50.3047	23.4131	5.76	5.84	2.73	1.52	167.77	130.72	0.2842	0.228	11.71	6.1	4.14	4.23	73.92	68.56	CON	5.66778	94.237	5.30778	97.2	16.415	100	19.7928	100	20.0789	86.203	10.2472	100	CON	2.00418	4.86244	5.86724	5.41911	4.21501	2.64339
CON-plot3	0.9259	1.2574	0.388	0.241	45.5675	29.184	6.16	6.18	2.97	1.99	224.39	149.59	0.2842	0.2505	11.54	4.74	4.084	4.086	75.74	66.88	CON	5.59111	93.917	5.23111	98.009	16.0339	100	20.3172	100	19.9839	85.411	10.1239	100	CON	2.78015	3.85266	4.85746	4.63884	3.43474	3.2023
CON-plot3	0.7873	1.25	0.265	0.297	63.8293	55.4709	6.23	6.09	3.29	2.61	96.47	129.32	0.4418	0.1886	10.86	5.76	4.083	4.076	85.26	80.61	CON	6.10222	91.439	6.88889	97.441	15.915	100	20.1978	100	19.9839	85.08	10.4672	100	CON	2.54365	3.63444	4.63924	4.52867	3.32457	3.17005
CON-plot4	0.9589	1.111	0.175	0.263	112.215	40.5777	5.9	6.11	5.03	1.89	459.96	146.79	0.3011	0.1323	21.91	4.91	4.002	4.087	66.65	55.47	CON	6.81278	89.429	10.1728	97.701	15.9389	100	20.0789	100	20.0072	83.924	10.59	100	CON	2.52316	4.05339	5.05819	5.28858	4.08448	3.38787
CON-plot4	0.8754	1.0316	0.221	0.18	46.3918	29.697	5.71	4.89	2.49	1.3	178.95	118.83	0.1942	0.1492	8.31	8.82	3.938	4.012	76.27	54.49	CON	7.21722	87.674	13.57	82.53	16.225	100	20.365	100	20.1028	83.917	10.7122	100	CON	2.81446	4.33875	5.34355	5.18812	3.98402	3.21303
LIT-plot5	0.9164	1.1031	0.341	0.325	138.424	98.8556	5.68	5.83	6.86	4.33	375.38	243.96	0.1998	0.1886	38.57	10.01	4.095	4.001	60.88	52.02	CON	8.91611	83.033	15.9389	76.762	16.6061	100	20.8411	100	20.2461	83.672	11.0289	100	CON	3.25409	4.90182	5.70662	5.6367	4.4326	3.21091
LIT-plot5	1.1181	1.1923	0.233	0.343	25.6748	7.45687	5.33	5.62	3.25	1.88	139.8	117.44	0.2561	0.2392	12.56	5.76	4.041	4.057	72.08	56.36	CON	11.3939	74.709	17.9378	70.675	17.2011	100	22.2261	100	20.1978	83.188	11.6128	100	CON	3.06486	4.0885	5.0933	5.471	4.2669	3.223
LIT-plot6	0.8731	1.073	0.276	0.29	77.4726	26.9233	6.49	5.8	7.78	3.68	539.65	266.33	0.3518	0.2392	38.23	7.97	4.001	4.102	70.21	38.5	CON	12.63	71.268	17.1772	84.412	17.1528	100	23.2322	100	20.0789	82.911	7.015	100	CON	2.33077	4.41406	5.41886	5.2454	4.0413	3.4713
LIT-plot6	0.8978	1.2251	0.298	0.257	101.4	19.7669	6.05	6.14	9.15	2.75	461.36	125.82	0.2448	0.2336	34.32	6.44	3.905	4.014	83.97	49.27	CON	12.775	72.005	17.0822	91.263	17.225	100	24.0022	100	19.5789	83.495	5.02389	100	CON	2.73606	4.69606	5.90086	5.77092	4.56682	3.35664
LIT-plot6	0.9804	1.2716	0.4	0.53	141.226	51.3121	6.14	5.99	9.24	3.58	391.45	241.16	0.228	0.1829	29.22	7.29	4.046	4.282	81.08	77.17	CON	12.0011	75.028	19.3889	61.346	18.3661	100	23.3761	100	19.5078	84.115	3.56389	100	CON	3.12076	4.03408	5.03888	4.9974	3.98411	3.17841
LIT-plot7	0.9749	1.2137	0.351	0.321	71.5943	33.8976	5.4	6.11	5.41	2.65	283.1	167.77	0.166	0.0985	20.55	8.14	4.051	3.98	88.48	70.7	CON	13.1372	72.246	22.2261	48.736	18.6278	100	23.4239	100	19.6272	84.364	3.51222	100	CON	3.07498	4.30449	5.30929	5.20453	3.81786	3.01216
LIT-plot7	0.8706	0.9665	0.224	0.319	49.2103	21.5037	6.14	5.87	7.15	3.41	419.41	248.15	0.7458	0.2842	38.57	10.18	4.135	4.154	86.07	63.55	CON	13.1372	70.882	21.8189	50.705	19.2939	100	23.665	100	19.9122	83.958	3.64278	100	CON	2.90665	4.18667	5.19147	5.39135	4.34446	3.53876
LIT-plot8	1.4867	1.5418	-	-	-	-	-	-	-	-	-	-	-	-	-	-	-	-	-	-	CON	13.3772	69.01	21.9872	49.18	19.3178	100	23.1361	100	19.9122	84.456	3.88	100	CON	2.95633	4.38689	5.39169	5.29696	4.20405	3.39835
LIT-plot8	1.0036	1.056	0.389	0.367	133.262	67.1892	6.05	5.8	9.56	5.46	300.58	278.21	0.6613	0.3743	34.49	13.58	4.01	4.059	78.65	55.03	CON	13.305	70.914	20.9839	49.869	18.985	98.571	23.0639	100	19.7928	84.18	4.37611	100	CON	3.53593	4.22014	5.22494	4.73291	4.19633	3.39063
LIT-plot8	0.7216	1.5996	0.319	0.286	57.8992	52.4201	5.45	5.13	2.11	8.16	111.84	531.26	0.5319	0.2336	32.96	13.92	4.191	4.12	78.36	44.72	CON	13.0878	76.618	20.15	54.591	19.1028	100	22.2022	100	19.6511	84.12	4.06278	100	CON	3.34639	4.57058	5.57538	5.02847	4.15906	3.35336
MIT-plot9	0.8606	1.3179	0.256	0.403	144.665	55.0552	6.05	5.95	9.83	4.22	475.34	129.32	0.2673	0.2448	64.92	38.74	4.125	4.332	86.06	81.06	CON	12.025	82.885	18.485	58.631	18.58	98.849	21.7478	100	19.6511	84.009	3.93222	100	CON	3.17963	4.28788	5.29268	5.8407	3.9933	3.1876
MIT-plot9	0.9445	1.043	0.191	0.414	97.6331	49.1361	6.05	5.9	6.87	3.01	281.01	146.79	0.2054	0.1379	36.53	3.04	4.077	4.256	79.88	77.84	CON	11.9039	81.803	17.7478	62.845	17.1061	100	21.2228	100	19.4361	82.741	3.90611	100	CON	2.57766	3.20808	3.61288	5.4527	4.15518	3.34948
MIT-plot9	0.8265	1.1364	0.185	0.229	68.9212	50.9254	5.45	5.14	5.01	3.84	251.65	195.73	0.2111	0.1773	20.21	19.36	3.978	3.976	91.16	73.78	CON	11.8561	81.819	16.6061	68.451	16.0822	100	20.9839	100	19.27	81.98	3.775	100	CON	2.6117	3.65479	4.45959	4.92561	4.5665	3.7608
MIT-plot10	1.0504	1.1721	0.199	0.184	63.4615	85.0096	6.51	6.23	5.58	7.44	363.49	384.46	0.1886	0.2223	23.95	34.15	4.084	4.21	94.49	88.94	CON	11.565	82.105	15.0311	75.281	15.2939	100	20.2222	100	19.5322	82.122	3.67	100	CON	2.9304	4.11118	5.11598	4.85311	4.14614	3.34044
MIT-plot10	1.0044	1.4034	0.249	0.223	45.2296	36.0477	6.13	6.11	6.36	3.92	306.87	139.8	0.1266	0.4869	22.42	12.9	3.246	3.282	82.53	75.2	CON	11.54	83.098	12.34	84.974	14.2178	100	19.6739	100	19.555	82.322	2.87722	100	CON	3.71427	5.11363	6.01843	5.23975	3.97713	3.17143
MIT-plot11	0.9913	1.2437	0.203	0.182	78.1354	16.965	5.81	5.99	7.31	2.22	236.27	78.29	0.1717	0.0929	30.07	12.56	4.019	3.862	86.6	79.32	CON	11.0289	85.441	10.7361	89.268	13.3772	100	19.4128	100	19.5322	82.512	2.50278	100	CON	2.9644	4.09015	5.09495	5.08441	4.03185	3.22615
MIT-plot11	0.7877	1.2898	0.276	0.274	75.4216	17.1346	6.07	5.86	3.62	1.08	223.69	48.93	0.1266	0.1435	26.16	7.12	4.097	3.77	75.35	62.49	CON	10.59	86.687	10.5411	91.837	12.92	100	19.5322	100	19.5322	82.845	1.805	100	CON	3.57125	4.37349	5.37829	5.41287	3.62181	2.81611
MIT-plot11	1.0008	1.0389	0.25	0.173	88.3484	56.216	6.1	6.53	3.86	2.55	111.84	118.13	0.1266	0.1154	22.08	15.11	4.285	4.176	88.18	70.25	CON	10.4428	87.495	10.1	93.288	12.6778	100	18.8889	100	19.5078	83.118	1.53389	100	CON	2.92352	4.09998	5.10478	5.52491	4.00364	3.19794
MIT-plot12	1.2252	1.3035	0.364	0.263	21.0681	18.1611	6.09	5.99	2.91	2.64	195.73	223.69	0.1717	0.1604	25.31	17.32	4.359	4.444	80.56	77.7	CON	10.0011	88.644	8.59278	93.149	12.0011	100	18.8422	100	19.5789	83.606	0.522222	100	CON	3.04875	4.26933	5.27413	5.115	4.80839	4.10269
MIT-plot12	1.1895	1.3226	0.46	0.493	38.5058	52.4968	5.59	5.55	5.04	2.27	314.56	181.75	0.3405	0.318	29.9	10.52	4.281	4.485	84.95	66.83	CON	8.59278	96.346	8.46889	93.851	11.3211	100	18.3661	100	19.555	84.761	0.162778	100	CON	3.31119	4.23773	5.24253	5.13772	3.83275	3.02705
HIT-plot13	1.1152	1.3671	0.182	0.135	84.9881	37.7392	6.06	5.94	5.7	2.6	283.8	65.01	0.2392	0.2111	13.75	8.65	4.2	4.152	73.82	62.72	CON	8.81722	95.43	7.995	93.6	11.2728	100	18.0572	100	19.6028	85.433	1.12611	100	CON	3.2846	3.62813		5.49489	3.64259	2.83689
HIT-plot13	1.0803	1.1292	0.164	0.182	82.528	26.7489	5.69	5.68	5.58	2.7	276.11	199.22	0.3236	0.273	30.92	8.99	4.196	4.238	88.48	80.34	CON	9.38611	93.915	8.79222	93.506	12.4611	100	17.8911	100	19.5322	85.774	1.53389	100	CON	3.24321	3.78011		5.80666	3.65513	2.84943
HIT-plot13	1.0385	1.2875	0.404	0.446	76.3928	86.8344	5.61	5.75	6.21	3.79	217.4	85.98	0.4587	0.4925	21.74	11.37	4.383	4.429	81.67	64.37	CON	9.73111	94.716	12.3889	90.88	13.8822	100	19.4361	100	19.5078	85.631	2.10111	100	CON	3.70916	3.85271		5.18291	3.59766	2.79196
HIT-plot14	1.1918	1.3893	0.377	0.357	84.789	31.8151	5.43	5.47	6.57	2.76	223.69	97.86	0.3518	0.3349	24.29	7.8	4.298	4.277	82.99	58.38	CON	10.1489	96.642	16.01	78.291	16.8678	100	21.0561	100	19.27	85.137	2.37	100	CON	3.3226	3.34117		5.3559	3.54387	2.73817
HIT-plot14	1.0366	1.4829	0.312	0.287	60.8072	36.8133	5.39	5.4	5.15	3.63	48.93	62.91	0.4193	0.2899	12.05	10.35	4.18	4.308	87.19	79.06	CON	11.0528	93.894	18.9372	69.434	18.39	100	22.2022	100	19.365	83.834	2.90278	100	CON	2.62277	4.10456		4.62515	3.68496	2.87926
HIT-plot15	1.0458	1.0658	0.239	0.335	74.1232	76.273	5.57	5.3	8.15	7.62	90.87	129.32	0.3949	0.3855	22.08	27.35	4.231	4.333	84.91	67.4	CON	11.9289	92.941	19.77	68.59	19.1511	98.822	23.4478	100	20.1261	81.273	3.93222	100	CON	3.24029			4.63621		2.79827
HIT-plot15	1.0871	1.1021	0.21	0.338	33.4648	16.4043	6	5.98	3.49	2.49	153.79	111.84	0.2673	0.3011	13.41	6.1	4.273	4.37	91.81	70.67	CON	13.3772	91.337	21.9628	55.506	20.9839	88.36	24.4361	100	20.2461	82.586	5.565	95.549	CON	3.2933			5.19182		3.22879
HIT-plot16	1.1911	1.4995	-	-	59.6129	49.8802	5.58	5.68	5.68	5.91	174.76	195.03	0.3236	0.3461	11.37	18.34	4.233	4.188	91.26	77.95	CON	14.6011	87.007	20.1739	68.781	21.485	88.67	24.8711	99.867	20.3172	82.434	8.07	65.002	CON	2.72393			5.21451		3.5719
HIT-plot16	1.1551	1.4698	0.341	0.284	71.159	28.3871	5.99	5.87	7.41	4.05	337.63	168.46	0.1886	0.1548	21.23	6.78	3.987	3.852	95.21	78.6	CON	14.1222	88.625	14.9361	96.044	21.4611	85.029	25.6472	98.723	20.4122	82.455	10.1978	52.607	CON	2.59099			4.7609
HIT-plot16	1.2169	1.3746	0.349	0.371	85.0212	38.0298	5.75	5.79	5.87	2.88	376.07	239.07	0.1379	0.1548	23.27	13.75	3.949	3.786	93.12	87.58	CON	13.7378	91.376	16.2489	98.908	22.1061	76.489	25.5739	100	20.4122	82.957	8.91611	51.518	CON	3.29139			4.97778
																					CON	14.2422	89.925	18.3661	75.218	21.8189	81.331	25.4772	99.95	20.4122	83.542	8.31889	44.603	CON	3.30458			5.60877
																					CON	15.1272	90.619	19.2461	68.817	21.8911	78.308	25.21	100	20.4122	84.929	7.16722	47.491	CON	2.75488			5.55174
																					CON	15.175	87.893	19.4839	65.166	21.3422	80.917	25.3072	98.287	20.2461	86.077	6.10222	57.782	CON	3.08796			5.3116
																					CON	14.0978	87.181	18.1522	70.483	20.1739	86.225	24.7261	100	20.0311	86.686	4.74	64.125	CON	3.4329			5.3874
																					CON	13.0161	88.726	16.32	83.039	18.6522	90.423	24.0739	99.889	19.7928	90.595	3.45889	68.719	CON	3.21433			5.23591
																					CON	11.6372	84.195	14.745	90.26	16.8678	94.971	22.9678	100	19.8878	88.888	3.90611	72.007	CON	2.92286			5.335
																					CON	11.7828	84.336	13.1611	92.688	15.3178	98.858	22.0578	100	20.0311	88.597	4.55778	72.44	CON				5.47788
																					CON	11.8072	84.181	11.7339	93.944	14.6489	100	21.3178	100	20.055	88.221	4.76611	61.876	CON				5.24338
																					CON	11.7828	86.629	10.3939	95.651	13.81	100	20.7222	100	20.0311	88.923	3.45889	73.01	LIT	3.03324	3.63164	5.34789	4.98949	4.19829	3.06315
																					CON	10.3689	99	9.63222	95.548	12.7272	100	19.8878	100	20.0311	89.031	2.28889	78.433	LIT	2.5156	3.114	5.51087	4.46537	2.67417	3.43168
																					CON	10.2222	99.85	9.31222	96.014	12.05	100	19.4128	100	20.1028	89.807	2.50278	75.195	LIT	2.82204	3.12044	5.25842	3.14255	2.35135	3.32266
																					CON	9.85389	100	8.74222	96.111	11.5889	100	18.8661	100	20.1261	89.65	2.12778	79.454	LIT	3.04102	3.13942	4.06801	3.67317	2.88197	2.30655
																					CON	9.97722	100	8.965	98.758	10.7611	100	19.1511	100	20.15	89.846	1.48	80.07	LIT	2.5515	4.1499	4.4086	2.63371	1.84251	0.951044
																					CON	9.85389	100	8.86611	98.136	11.1022	100	19.6739	100	20.1261	89.921	0.687222	84.443	LIT	2.92842	2.52682	5.38963	2.65598	1.86478	1.28241
																					CON	9.75611	100	8.22	97.363	10.7611	100	19.4839	100	20.1261	90.38	-0.817222	89.011	LIT	2.42899	2.62739	5.27594	5.06904	4.27784	0.730569
																					CON	9.50889	100	9.26222	97.899	11.8072	100	19.555	100	20.15	88.489	-1.52722	94.732	LIT	2.78347	3.38187	4.41882	4.82838	4.03718	2.55585
																					CON	10.0511	100	12.34	97.185	14.0022	100	20.0311	100	20.6739	87.083	0.742222	92.701	LIT	3.54205	4.14045	4.03456	5.14187	4.35067	2.89297
																					CON	10.4428	100	15.6522	81.819	17.0578	100	20.96	100	21.27	84.986	5.12778	65.612	LIT	3.23458	2.83298	4.2914	4.94005	4.14885	2.16687
																					CON	11.3211	100	17.4628	76.087	18.4139	94.665	22.1061	100	21.7722	83.259	7.54389	56.392	LIT	2.82544	2.72384	4.45124	3.56315	2.77195	2.17865
																					CON	11.8561	100	18.8422	71.281	20.055	89.768	24.3628	100	22.0822	82.823	9.31222	48.933	LIT	2.63681	3.23521	5.39856	3.27048	2.47928	2.33936
																					CON	10.7611	97.962	20.46	71.792	21.6278	88.704	25.55	98.803	21.8911	83.817	9.82889	47.84	LIT	2.43298	3.03138	4.51739	3.76513	4.55348	3.56588
																					CON	9.92778	100	21.8911	64.352	22.6811	85.751	26.5239	95.785	21.7478	84.482	8.54278	52.279	LIT	2.55106	4.14946	3.59761	3.74089	3.34668	2.35908
																					CON	9.485	100	23.4	59.306	23.545	82.525	26.72	99.166	21.8672	84.342	9.31222	49.664	LIT	2.72468	4.32308	3.55697	4.84367	3.30964	2.32204
																					CON	9.21278	100	24.5322	53.501	24.195	79.362	26.9161	96.156	21.9872	85.371	9.21278	45.084	LIT	2.91803	2.51643	5.17763	5.05471	3.74221	2.75461
																					CON	9.53389	95.521	24.7022	51.979	24.1222	83.386	26.1089	97.777	21.6278	85.344	9.26222	46.815	LIT	2.96074	3.55914	5.13299	4.65521	4.10849	3.12089
																					CON	10.0511	100	24.3389	57.069	23.5928	82.959	25.5011	99.348	21.5089	85.04	9.015	47.029	LIT	2.9176	2.516	3.20724	5.17357	3.62979	2.64219
																					CON	10.5411	97.651	23.2322	57.955	23.2322	82.231	25.695	100	21.3178	83.522	8.045	51.637	LIT	2.86289	3.46129	3.3672	4.67028	3.65816	2.67056
																					CON	10.9322	93.274	23.0878	57.098	23.04	81.906	25.695	100	20.96	83.163	6.45778	66.165	LIT	2.66135	3.25975	3.04923	4.76928	3.62705	2.63945
																					CON	11.0289	90.331	21.795	56.904	22.2022	86.058	25.0161	100	20.77	84.067	5.43722	66.713	LIT	2.82553	3.42393		5.16589	3.61634	2.62874
																					CON	9.75611	99.324	18.8889	68.459	20.5789	94.322	24.0261	100	20.6028	83.111	3.16778	76.545	LIT	2.77751	3.37591		6.10972	4.13592	3.14832
																					CON	9.41	100	17.8911	74.151	19.3178	96.369	23.1361	100	20.5072	84.757	1.07111	86.422	LIT	2.85011	3.44851		4.03744	3.90508	2.91748
																					CON	9.015	100	17.1772	80.131	18.6989	97.353	22.4889	100	20.555	83.713	0.495	90.44	LIT	2.13857	2.63697		4.14754	3.84657	2.85897
																					CON	8.81722	100	16.7011	78.297	17.8428	98.546	21.8428	100	22.2739	84.377	-0.732222	92.381	LIT	2.10196	4.50036		3.99546	3.26489	2.27729
																					CON	8.61778	100	16.0822	81.831	17.13	99.251	21.1511	100	23.785	81.813	-1.15722	95.218	LIT	1.90344	2.50184		3.93593	3.79282	2.80522
																					CON	8.56778	100	14.1461	88.126	17.0111	100	21.2939	100	24.5811	80.56	-1.07111	94.761	LIT	2.30206	2.90046		3.45421	4.50996	3.02236
																					CON	8.46889	100	12.7511	93.23	17.1528	99.538	20.6028	100	25.1372	79.961	-1.58389	95.244	LIT	2.64324	3.24164		4.12706	3.82617	2.83857
																					CON	7.72	100	12.6539	94.979	16.7489	98.942	20.1739	100	25.5739	79.823	-2.07278	96.441	LIT	2.16894	4.36734		4.28556	2.83713	2.84953
																					CON	6.86389	100	12.6778	94.986	16.3439	100	20.0311	100	22.5372	77.123	-2.16	97.127	LIT	2.95312	3.55152		4.73685	3.6896	2.702
																					CON	6.535	100	11.88	96.074	15.7722	99.007	19.7928	100	21.7239	79.527	-2.21778	97.346	LIT	2.98405	3.28245		5.1825	3.7296	2.742
																					CON	6.10222	100	12.2428	95.433	15.9861	98.989	19.9361	100	21.485	81.146	-2.77111	98.127	LIT	3.17539	3.17379		5.46339	3.67087	2.68327
																					CON	6.05111	100	14.8639	93.723	18.58	98.565	21.485	100	21.3661	81.514	-0.507222	97.405	LIT	2.82526	3.42366		5.30176	3.81412	2.82652
																					CON	6.20389	100	17.7239	78.738	21.8911	89.423	22.7761	100	21.3422	80.917	4.94722	76.089	LIT	2.36283	2.76123		5.10804	3.26348	2.27588
																					CON	6.61111	100	17.6528	80.903	23.5689	81.369	24.3628	100	19.96	49.89	7.97	49.633	LIT	2.3396	2.638		4.01708	4.32241	3.33481
																					CON	7.16722	100	20.055	62.811	24.6289	77.955	25.4278	98.399	19.365	56.324	10.3939	45.138	LIT	2.84562	3.44402		3.75591	4.56691
																					CON	7.61889	97.915	22.2739	59.038	25.7928	72.424	25.8661	98.407	18.485	57.323	11.9772	41.923	LIT	2.99913	3.59753		3.8714	4.6824
																					CON	7.77	98.572	22.4889	56.544	26.9161	61.556	26.9161	93.681	16.3922	71.535	14.1222	37.003	LIT	3.10019	2.69859		3.73293
																					CON	8.245	98.014	21.9389	53.137	27.505	55.783	27.85	92.152	15.0078	80.63	15.5811	31.292	LIT	2.89449	3.49289		4.88703
																					CON	7.745	100	23.0878	52.451	27.4811	55.212	27.9739	93.917	12.4372	89.427	15.0311	28.411	LIT	2.7844	4.3828		5.82693
																					CON	7.14222	100	23.1839	48.987	27.7511	51.821	27.8989	96.462	10.6872	92.518	14.745	33.7	LIT	3.38595			4.77261
																					CON	7.11611	100	22.8478	53.515	27.6528	47.016	27.505	97.118	9.68222	94.094	12.9439	36.85	LIT	2.60138			3.83748
																					CON	7.11611	100	22.3689	49.831	27.0628	43.529	26.9161	96.723	8.74222	95.284	10.59	43.327	MIT	2.17462	2.86212	3.75705	4.07749	3.67539	2.56011
																					CON	6.965	100	21.5572	52.958	26.1578	52.495	26.3528	96.874	8.17	95.632	7.87	56.501	MIT	2.372	3.0595	2.32712	3.60277	3.20067	2.3894
																					CON	6.76278	100	19.555	61.705	24.6528	64.821	25.7439	100	7.56889	95.545	5.89778	66.939	MIT	2.1926	2.8801	2.82009	2.89528	2.49318	2.99201
																					CON	6.40778	100	17.3911	70.6	22.92	72.291	25.0161	100	7.06611	96.947	4.97278	66.487	MIT	1.66919	1.35669	4.16791	2.40081	1.99871	2.63789
																					CON	6.02611	100	14.745	76.122	21.5328	77.062	24.3628	100	7.06611	98.694	3.32722	77.142	MIT	1.39169	2.07919	4.23741	2.04989	1.64779	2.51577
																					CON	5.53889	100	12.7272	84.151	19.9122	81.926	23.5928	100	6.71222	97.614	2.77	77.021	MIT	1.25066	1.83816	5.34623	1.31462	0.91252	2.47295
																					CON	5.23111	100	12.0011	85.457	18.9128	84.78	22.92	100	5.79611	97.678	1.18	87.158	MIT	2.36956	3.05706	4.57441	3.18599	1.78389	2.51428
																					CON	4.55778	100	10.8828	89.2	18.01	86.65	22.3928	100	5.59111	98.743	1.805	82.076	MIT	2.23409	2.92159	3.86252	3.12231	4.02021	2.77633
																					CON	3.61722	100	10.8828	90.346	17.7961	86.383	21.9628	100	6.30611	100	0.852222	89.038	MIT	2.28805	2.97555	3.43107	3.0311	2.129	3.10332
																					CON	2.93	100	9.90278	92.342	17.4628	87.038	21.3661	100	7.77	99.014	1.26222	88.364	MIT	3.63818	4.32568	3.62925	2.59819	2.19609	2.86248
																					CON	2.37	100	9.78	93.841	17.13	86.905	21.2228	100	14.745	81.974	3.03611	83.766	MIT	2.00675	2.69425	4.49541	2.92325	4.52115	3.16715
																					CON	1.04389	100	9.06389	94.69	16.7011	87.721	21.0078	100	15.055	81.576	1.34389	90.063	MIT	2.45605	3.14355	3.38493	3.45721	4.05511	3.3482
																					CON	0.715	100	8.89111	93.633	16.32	88.034	20.365	100	17.0578	73.243	1.85889	90.545	MIT	3.82686	4.51436	3.01837	4.51573	4.11363	2.58318
																					CON	1.18	100	10.32	95.378	16.2961	88.323	20.3411	100	18.0811	69.859	2.53	89.691	MIT	2.59578	3.28328	6.54202	3.79135	2.38925	2.86677
																					CON	4.29778	100	12.5822	93.367	16.415	89.502	21.4372	100	18.3428	69.383	3.38	90.838	MIT	1.35546	1.04296	3.44113	1.86889	3.69818	3.19548
																					CON	8.59278	87.412	15.9628	89.178	17.0339	87.828	22.9678	100	19.0322	74.148	7.56889	76.262	MIT	1.78042	2.46792	2.1959	1.89697	3.4595	2.9568
																					CON	12.63	71.04	18.6278	80.08	17.9861	85.254	24.2672	100	19.3889	83.313	12.3639	58.093	MIT	2.39851	3.08601		2.37999	2.58895	2.08625
																					CON	16.5578	65.985	20.5072	70.897	19.365	79.113	25.9389	98	19.4361	82.741	15.5089	63.092	MIT	0.919153	4.20665		2.30353	1.94426	1.44156
																					CON	16.7011	53.416	22.0578	67.404	20.0072	75.691	26.965	94.212	18.6522	77.125	17.13	60.138	MIT	2.06052	2.74802		2.38841	2.33562	1.83292
																					CON	18.3189	46.024	23.16	63.419	21.1989	73.795	27.6772	94.09	17.3439	81.391	18.2711	57.503	MIT	1.63485	2.32235		2.92473	1.98443	1.48173
																					CON	19.1272	34.309	24.1222	62.819	21.6522	72.253	28.27	89.949	16.1772	91.197	18.3661	58.734	MIT	1.83656	2.52406		4.23953	2.05867	1.55597
																					CON	21.0789	30.507	24.9922	61.8	21.0789	75.677	28.1961	92.098	14.5528	94.421	19.1272	56.534	MIT	2.10885	2.79635		4.21156	2.21067	1.70797
																					CON	20.6739	25.194	24.9678	63.568	21.175	76.099	27.8989	94.665	13.6422	95.957	19.175	58.069	MIT	1.45684	4.14434		4.93	2.43515	2.03245
																					CON	20.77	26.385	24.3878	60.598	21.0561	76.62	27.53	95.09	12.5822	96.515	18.8889	58.025	MIT	1.27291	1.96041		4.66093	1.95717	1.45447
																					CON	19.5322	28.172	23.8811	62.231	20.0789	77.648	27.21	94.901	11.7828	98.092	16.5339	65.511	MIT	1.63852	2.32602		4.30462	3.94884	1.44614
																					CON	17.5339	33.7	23.3039	63.927	19.6028	77.946	26.8672	95.954	11.8072	97.948	14.9839	73.659	MIT	1.84076	2.52826		4.1332	4.19549	3.69279
																					CON	15.27	38.536	21.795	68.604	18.6278	80.5	26.3778	97.82	11.88	96.2	14.5289	77.449	MIT	1.87305	1.56055		2.65056	4.06834	3.66564
																					CON	13.8578	49.203	19.5322	75.853	17.4389	84.005	25.38	99.607	10.2472	99.288	14.745	77.243	MIT	1.65245	2.33995		2.9675	1.55343	1.05073
																					CON	14.0022	44.958	17.7722	78.916	16.5111	86.082	24.605	100	11.2728	99.027	14.5528	80.062	MIT	1.33954	2.02704		2.88688	1.90812	2.40542
																					CON	14.9122	38.241	17.0578	80.105	16.01	87.476	23.665	100	9.92778	97.858	14.2178	82.13	MIT	1.39075	2.07825		2.75707	2.17515	1.67245
																					CON	14.8878	35.919	16.4872	82.994	15.39	88.639	23.3278	100	9.18778	98.696	14.1461	83.041	MIT	2.89737	3.58487		3.04213		0.73748
																					CON	14.0261	39.873	15.8911	84.527	14.96	89.2	22.5611	100	8.76722	99.883	14.0261	83.394	MIT	2.9657	3.6532		3.00305		0.593424
																					CON	14.745	36.551	15.1989	85.803	14.5772	90.113	22.3689	100	8.41889	100	13.69	84.778	MIT	2.6503	3.3378		3.21845		1.60243
																					CON	12.8711	63.583	14.4572	86.812	14.4572	90.347	21.8428	100	11.3939	100	13.7861	84.476	MIT	2.88822	3.57572		2.83686
																					CON	10.075	93.434	13.4728	89.471	14.0978	90.784	21.39	100	19.6511	72.248	13.1372	86.125	MIT	2.93108			2.98526
																					CON	9.36111	92.79	12.7272	91.773	13.57	93.053	20.9839	100	19.175	70.063	12.5822	88.647	MIT	3.39626			2.93023
																					CON	8.66778	96.541	12.3639	93.285	13.0878	93.963	21.175	100	20.6028	64.703	11.3211	91.908	MIT	2.96506			1.60949
																					CON	8.195	100	13.5939	92.929	13.7622	93.154	21.8911	100	21.8428	61.473	11.6622	92.046	MIT	2.62718			1.31739
																					CON	8.145	99.879	15.175	90.366	14.6489	92.991	22.8961	100	22.705	56.514	12.9922	87.05	MIT				1.48795
																					CON	7.67	100	18.01	84.848	17.0111	90.554	24.2911	99.948	23.6172	48.979	14.6011	82.352	MIT				2.47576
																					CON	8.41889	100	19.9361	83.63	19.4128	77.538	25.065	100	23.7611	51.029	16.5111	75.893	MIT				6.13283
																					CON	10.1	100	22.0111	65.514	21.4611	74.165	26.4511	98.588	23.2561	55.166	18.6039	68.583	MIT				5.87778
																					CON	12.0978	94.475	23.5211	67.813	22.5611	75.628	27.21	94.819	22.6572	50.754	19.175	66.566	MIT				3.7517
																					CON	13.8339	79.244	24.2672	60.118	23.3278	77.169	27.3328	96.154	20.7222	57.633	20.1261	61.98	MIT				3.84283
																					CON	15.27	69.681	24.9678	68.491	24.46	72.996	27.7761	95.07	18.6278	66.351	21.7	57.013	HIT	1.47712	1.86682	2.84285	2.81897	2.32037	0.97961
																					CON	9.015	99.215	25.1128	61.758	24.6772	71.326	28.0478	93.221	17.51	68.762	21.485	56.981	HIT	1.19035	1.58005	2.79151	3.07403	1.57543	1.10212
																					CON	10.6378	95.564	25.1861	61.585	24.9678	69.984	27.235	97.21	17.2722	72.51	21.1989	57.491	HIT	2.63146	3.02116	3.26873	1.65646	3.75786	3.43485
																					CON	10.6139	91.882	24.9678	60.875	24.6772	72.773	26.965	97.248	17.4389	73.174	19.5789	65.688	HIT	1.62644	2.01614	3.16294	1.63796	1.13936	2.27456
																					CON	10.9561	81.725	24.0978	64.334	24.195	72.121	26.9161	95.641	17.8672	75.146	17.1772	73.581	HIT	1.88131	2.27101	3.89521	3.07593	2.17733	1.93306
																					CON	7.14222	100	23.1122	64.137	23.4972	69.09	26.3289	96.059	17.3678	78.942	15.8428	78.34	HIT	1.46055	3.12711	3.84831	3.59065	3.09205	2.44572
																					CON	6.965	100	21.485	64.284	22.3211	72.089	26.0611	97.818	-	-	14.2661	83.666	HIT	1.56803	3.62348	4.34468	1.91184	1.41324	2.313
																					CON	5.79611	100	19.6028	64.323	20.9361	81.393	24.9678	99.073	-	-	13.6178	85.514	HIT	0.624856	3.72277	4.44397	1.96949	1.47089	2.07239
																					CON	5.89778	100	18.4611	71.325	19.4128	85.17	24.3628	100	-	-	13.6422	85.439	HIT	2.8739	1.75229	2.47349	3.2414	1.7428	2.53189
																					CON	5.94889	100	17.3678	77.566	17.9378	88.799	24.1711	100	-	-	12.8228	87.912	HIT	1.58523	3.84277	2.56397	3.2305	1.7319	2.04199
																					CON	5.25722	100	15.1511	96.564	17.0339	91.888	23.8328	100	-	-	11.88	90.518	HIT	0.881723	0.68354	1.40474	2.78971	2.29111	1.5588
																					CON	5.59111	100	14.84	98.473	16.7961	93.33	23.2322	100	-	-	9.65722	94.645	HIT	2.4448	0.39984	1.12104	2.8374	2.3388	3.02413
																					CON	5.71889	100	14.5528	97.886	16.1289	93.684	22.8	100	-	-	10.0261	97.61	HIT	1.43608	0.8741	1.5953	2.85717	2.35857	2.30107
																					CON	6.07722	100	13.305	98.862	15.8911	96.787	22.9922	100	-	-	11.2972	94.418	HIT	1.45394	1.82593	1.54713	3.76556	2.26696	2.39183
																					CON	6.35722	100	12.2428	97.285	15.3178	96.042	22.705	100	-	-	11.565	93.669	HIT	2.50545	1.52159	2.24279	3.04849	2.14989	1.7982
																					CON	6.535	100	12.025	98.183	14.625	96.064	22.0111	99.803	-	-	11.6372	92.917	HIT	0.691104	1.2141		2.90213	4.00353	2.42041
																					CON	6.91389	100	11.4672	99.355	14.745	98.548	21.3661	100	-	-	11.54	92.944	HIT	0.640577	1.16358		2.78649	1.86629	1.52447
																					CON	6.61111	100	11.4922	99.561	15.3422	96.666	21.1272	100	-	-	11.9528	90.979	HIT	0.678794	1.20179		2.76431	2.03217	1.46379
																					CON	6.05111	100	12.1711	100	17.2011	95.553	20.46	100	-	-	12.3889	88.994	HIT	1.25537	1.77837		2.20349	1.33313	2.22967
																					CON	5.84722	99.931	12.6061	96.674	19.5789	93.51	18.1522	100	-	-	15.4378	76.967	HIT	0.891039	1.41404		2.40715	2.1094	1.53063
																					CON	6.63611	97.125	14.8878	85.488	21.5328	87.915	17.51	100	-	-	17.6528	70.881	HIT	0.997846	1.52085		2.84662	1.44659	2.4069
																					CON	11.8322	84.508	16.6539	73.934	22.9922	85.293	17.6289	100	-	-	19.6272	65.845	HIT	1.24307	1.76607		2.8819	1.84082	1.04409
																					CON	11.88	74.389	18.8889	66.958	24.6772	78.801	18.6039	100	-	-	21.795	59.606	HIT	2.33845	2.86145		2.84285	2.29346	1.03832
																					CON	12.4372	70.548	20.365	57.027	25.5978	82.006	19.0078	100	-	-	21.795	55.481	HIT	3.16868	3.69168		2.79151	1.95041	1.89096
																					CON	12.92	68.638	21.2461	51.476	26.4022	78.203	19.8878	100	-	-	21.9628	57.946	HIT	2.00558	2.52858		3.26873	4.01091	1.54791
																					CON	13.1611	59.471	21.5811	45.725	26.6222	80.303	19.9839	100	-	-	22.8961	55.922	HIT	0.851313	1.37431		3.16294	1.74549	1.20841
																					CON	12.5578	69.344	21.8428	45.533	26.5978	77.312	19.7461	100	-	-	22.6572	54.768	HIT	1.61948	2.14248		3.89521	1.59521	1.34299
																					CON	12.2428	65.716	21.485	42.631	25.9628	77.881	20.0789	100	-	-	21.3178	58.951	HIT	1.48593	2.00893		3.84831	1.84831	1.93954
																					CON	12.1222	69.034	20.46	50.898	25.4772	79.918	20.0789	100	-	-	18.295	64.189	HIT	0.652032	4.17503		4.34468	3.94468	1.10021
																					CON	11.6622	74.009	19.4128	52.564	25.1861	81.803	19.27	100	-	-	16.6772	71.935	HIT	0.833691	1.35669		4.44397		1.48647
																					CON	10.8578	75.017	17.9622	58.943	24.195	84.078	18.39	100	-	-	15.39	74.534	HIT	2.1468	2.6698		2.47349		1.0284
																					CON	9.60778	77.897	16.6772	67.501	22.5611	90.756	16.8922	100	-	-	15.605	75.708	HIT	0.908836	1.43184		2.56397		1.35855
																					CON	7.945	86.994	16.2722	67.457	21.485	92.761	16.2722	100	-	-	16.32	71.119	HIT	3.20067			1.40474		1.89358
																					CON	6.61111	93.613	15.7	68.11	20.3411	94.739	15.7239	100	-	-	16.2489	66.693	HIT	1.43528			1.12104
																					CON	5.48778	96.907	14.745	76.991	19.6028	95.919	15.1028	100	-	-	16.1772	67.848	HIT	2.18315			1.5953
																					CON	4.55778	98.839	13.2811	80.033	18.7711	98.099	14.385	100	-	-	15.5328	72.401	HIT	1.55484			1.54713
																					CON	3.90611	99.952	14.2422	78.056	18.2239	96.108	13.69	100	-	-	15.0789	76.472	HIT	1.19047			2.24279
																					CON	3.03611	100	13.04	87.301	17.3678	96.74	13.0161	100	-	-	14.84	78.795	HIT	2.28428
																					CON	2.66389	100	12.195	89.367	16.8439	96.705	12.3639	100	-	-	14.385	82.304	HIT	1.23819
																					CON	1.425	100	10.4428	93.07	16.5339	97.859	11.8072	100	-	-	13.7378	85.677	HIT	1.37041
																					CON	1.91278	100	10.1489	94.319	16.225	97.416	11.2478	100	-	-	12.8961	88.723	HIT	1.54136
																					CON	4.76611	97.928	11.0778	93.619	16.3439	98.167	11.175	100	-	-	12.7989	88.303	HIT	0.977148
																					CON	8.36889	82.535	12.1222	95.043	18.58	100	12.7511	100	-	-	13.185	86.27	HIT	1.00079
																					CON	11.3461	71.302	13.69	88.042	20.365	97.901	15.3178	100	-	-	13.6422	84.443	HIT	1.4918
																					CON	12.2189	67.157	13.81	87.779	22.5128	93.744	17.9378	100	-	-	13.81	84.94	HIT	1.90084
																					CON	15.7239	57.717	13.93	93.249	23.5689	88.753	19.3411	88.595	-	-	11.8072	70.854	HIT	1.68448
																					CON	15.9861	54.141	17.0822	78.153	25.0889	84.672	20.6272	91.554	-	-	8.17	93.317	HIT	2.04047
																					CON	15.9389	53.828	19.175	78.112	24.3389	87.384	21.27	85.096	-	-	7.97	93.871	HIT	1.4898
																					CON	16.225	56.614	20.4122	64.461	25.21	85.6	22.2022	84.445	-	-	8.27	92.481	HIT	2.33334
																					CON	15.175	56.787	20.3172	67.716	24.9189	84.719	22.3689	80.061	-	-	8.965	87.268	HIT	2.81291
																					CON	16.0822	44.297	21.1028	59.955	25.38	85.104	22.3689	81.93	-	-	9.21278	82.3
																					CON	15.7	49.138	19.4361	67.204	25.38	83.834	22.345	83.33	-	-	9.21278	76.169
																					CON	15.39	48.413	16.7011	91.142	24.9439	86.436	22.1061	83.557	-	-	7.46889	84.839
																					CON	13.9778	58.077	14.8639	94.035	24.6528	84.265	20.9839	88.878	-	-	5.79611	89.786
																					CON	14.1222	56.687	14.3611	95.249	23.8811	86.583	19.7222	93.041	-	-	3.775	94.472
																					CON	13.0878	62.652	13.7622	92.374	22.8	92.928	18.4611	98.946	-	-	2.66389	98.495
																					CON	13.3528	63.549	13.2572	93.438	21.6039	95.01	17.3911	99.603	-	-	0.933889	96.471
																					CON	14.1939	56.818	12.8228	92.395	20.8411	96.716	16.1772	100	-	-	0.988889	99.635
																					CON	13.7861	60.345	12.6539	90.66	19.9361	97.421	16.32	100	-	-	0.162778	98.166
																					CON	12.8472	69.485	13.305	83.879	19.2222	97.701	15.1028	100	18.1264	83.2399	-	-
																					LIT	13.8822	59.676	13.1372	86.499	18.7939	97.327	16.32	100	17.0822	79.664	0.0511111	98.419
																					LIT	13.5939	56.395	11.565	93.669	18.2472	97.752	14.6972	100	16.225	84.003	-1.04278	99.048
																					LIT	13.185	58.938	10.2472	96.895	18.1289	97.771	14.0739	100	16.2011	80.059	-1.29889	98.809
																					LIT	12.5822	62.332	9.65722	97.659	18.0811	98.172	14.4572	100	16.0578	79.278	-1.87111	98.034
																					LIT	12.2922	64.65	9.95222	98.238	17.7478	98.906	13.9778	100	15.7961	79.11	-2.50778	96.886
																					LIT	12.2189	63.033	10.8339	97.18	18.1289	99.215	13.5939	100	15.5572	80.584	-3.21222	97.626
																					LIT	12.9678	60.478	13.1122	96.199	19.1272	99.229	15.1511	100	15.3178	82.841	-3.68722	98.33
																					LIT	15.7239	44.286	16.1289	85.777	20.1261	99.345	17.8911	100	16.01	81.76	-1.785	98.223
																					LIT	18.1761	38.843	17.7961	73.76	20.96	98.895	20.2222	90.16	19.46	70.962	3.14222	86.573
																					LIT	19.4128	39.298	19.3178	67.831	21.5811	97.147	22.0111	82.161	19.175	75.209	6.10222	72.364
																					LIT	19.4128	39.848	21.1989	62.76	22.5128	95.562	23.1839	77.284	20.2222	71.776	9.95222	43.811
																					LIT	19.9122	39.027	22.6328	50.846	23.9778	88.767	23.6889	75.97	21.485	71.871	11.2239	36.068
																					LIT	20.4122	39.989	23.2322	48.929	24.6772	87.1	23.6411	75.67	22.4411	72.463	11.71	33.512
																					LIT	22.1539	36.772	23.1122	51.257	24.7261	86.805	24.0022	72.82	22.9439	70.352	12.63	31.359
																					LIT	21.8672	37.499	21.8428	62.927	25.0889	87.223	23.28	81.562	22.465	74.043	11.9289	32.757
																					LIT	21.6522	38.034	21.6522	64.852	25.0161	88.458	22.9678	83.749	22.5372	79.471	11.2728	30.653
																					LIT	21.39	38.007	22.0822	59.713	23.7372	92.159	22.5128	84.655	21.4128	78.893	9.58278	32.444
																					LIT	19.6511	44.279	21.2228	60.156	20.9361	100	22.4172	92.266	19.8411	87.571	8.36889	41.445
																					LIT	17.6528	51.203	19.77	66.642	20.8889	100	22.0111	94.474	18.7711	89.053	6.10222	45.249
																					LIT	15.2228	56.189	18.675	76.704	20.6028	100	20.9839	95.248	18.1761	90.949	4.29778	59.033
																					LIT	13.69	63.489	15.6761	97.909	19.9839	100	20.4361	96.215	17.7961	92.264	1.77778	67.568
																					LIT	12.195	68.876	14.9839	98.41	19.4128	100	20.2689	95.408	16.6539	94.263	0.438889	72.288
																					LIT	10.0511	81.009	14.6728	99.162	18.8889	100	20.1739	95.752	16.1061	95.837	-0.227222	72.799
																					LIT	9.92778	80.523	14.2422	98.816	18.3661	100	19.46	98.076	15.915	95.89	-1.04278	76.621
																					LIT	9.63222	82.341	14.05	99.218	18.3661	100	19.3411	98.252	15.6522	95.666	-1.35611	80.104
																					LIT	9.21278	86.068	15.6289	85.633	17.51	100	19.1272	97.623	14.9122	97.039	-2.56611	84.117
																					LIT	8.17	89.409	16.0578	81.329	17.1772	100	18.7711	98.771	14.0261	97.54	-3.18278	86.324
																					LIT	7.16722	92.068	16.3439	77.801	17.0822	100	18.6522	99.152	13.305	98.408	-3.065	86.603
																					LIT	6.35722	95.168	16.0339	79.273	17.0339	100	18.4611	100	12.8711	99.496	-4.07611	87.833
																					LIT	7.24222	93.402	16.415	78.349	17.7478	100	18.5572	100	12.2189	100	-4.46889	90.176
																					LIT	12.2922	81.183	17.0339	76	19.27	100	19.2461	100	12.4372	97.666	-4.13722	89.825
																					LIT	14.5528	69.633	17.3911	78.162	20.1978	100	20.2222	98.254	12.5822	97.403	-2.56611	90.871
																					LIT	17.13	60.228	18.4611	76.575	21.5328	100	21.0789	98.039	15.4139	77.355	2.53	73.12
																					LIT	20.15	55.179	19.3178	78.029	22.705	100	22.4889	96.141	16.9872	72.684	5.745	52.504
																					LIT	20.1261	51.854	19.4128	81.844	23.7128	100	22.9439	97.109	17.8428	57.468	8.36889	43.868
																					LIT	21.5328	49.342	21.5328	70.355	23.9539	100	24.4839	95.211	18.6522	54.928	9.435	46.807
																					LIT	21.5811	41.866	21.175	70.23	24.5322	100	25.355	91.682	18.8661	50.87	10.1978	42.438
																					LIT	22.3689	41.273	21.6039	67.591	24.9439	98.165	25.4278	92.657	19.1989	48.533	12.92	34.886
																					LIT	19.8411	43.726	22.4172	55.138	24.9439	95.705	25.355	94.839	19.46	48.63	11.3939	40.313
																					LIT	20.15	41.706	22.3689	63.257	24.9922	93.665	25.1622	94.655	18.6039	50.523	10.6628	42.899
																					LIT	19.27	43.275	22.3689	59.574	24.75	92.19	25.1622	95.033	17.32	49.508	9.33611	52.694
																					LIT	17.915	44.961	21.7	58.121	24.2189	90.803	24.7739	95.312	15.7722	58.147	7.21722	65.279
																					LIT	15.8672	55.618	20.6272	63.658	23.3039	95.82	24.2189	97.549	13.4972	74.013	5.66778	73.213
																					LIT	14.1222	63.769	19.3889	67.372	22.7761	99.958	23.2322	99.741	11.1272	82.519	3.35389	81.388
																					LIT	13.7861	65.058	19.6511	60.482	21.5572	100	22.8961	100	10.1489	85.075	1.91278	87.01
																					LIT	13.04	65.626	19.5078	62.209	21.0789	100	22.6811	100	8.71722	87.912	1.425	89.509
																					LIT	11.6622	56.849	18.6278	68.089	20.96	100	22.465	100	7.745	90.279	0.246111	92.838
																					LIT	10.8828	48.316	16.6772	85.497	21.0789	100	22.1061	100	6.76278	92.671	-0.562778	95.31
																					LIT	10.1728	48.865	15.5572	93.902	20.9839	99.785	21.7722	100	6.61111	95.062	-1.24222	93.557
																					LIT	9.485	51.115	15.27	96.827	20.6739	100	21.7478	100	6.73722	94.247	-0.562778	95.958
																					LIT	9.28722	52.596	15.0789	97.518	19.96	100	21.8428	100	6.66111	96.96	-0.732222	97.389
																					LIT	8.965	55.245	14.9122	98.213	19.7222	100	21.8911	100	6.68722	96.423	-0.338889	96.834
																					LIT	8.31889	58.164	14.84	98.473	19.9839	100	21.9872	100	6.40778	96.816	-0.451111	97.991
																					LIT	9.18778	58.214	14.745	99.157	19.8411	100	22.0822	100	5.84722	97.325	-0.93	97.404
																					LIT	12.2428	50.308	14.7922	99.625	20.555	100	22.6811	100	6.33111	98.072	-0.788889	98.462
																					LIT	13.5222	47.859	15.2472	100	22.0111	100	23.3522	100	8.095	97.23	0.438889	98.316
																					LIT	16.8678	41.177	15.5811	100	23.5928	99.55	24.05	100	10.2961	91.131	3.61722	83.695
																					LIT	19.9839	39.878	15.7	100	24.7261	96.373	24.895	97.566	11.2728	88.983	3.45889	88.283
																					LIT	20.3878	42.248	15.8672	100	25.9628	93.962	24.4122	98.396	12.7272	79.693	2.71722	94.433
																					LIT	21.5572	35.891	16.5111	100	25.695	95.493	24.8228	97.174	14.385	65.864	3.45889	95.37
																					LIT	21.915	31.48	16.0339	100	26.72	93.085	24.7739	98.2	15.39	63.19	3.53778	96.686
																					LIT	23.4239	29.09	16.7961	100	26.28	92.017	25.4039	97.191	14.0739	79.24	3.82722	99.45
																					LIT	23.0639	28.149	17.0111	100	26.28	90.198	25.4039	95.93	13.7861	83.665	3.72222	99.204
																					LIT	22.7528	32.389	16.915	100	25.9389	86.86	24.9678	97.612	13.04	90.285	4.01111	100
																					LIT	21.175	39.225	17.0339	100	26.085	86.894	25.6472	98.03	13.6422	84.389	4.06278	100
																					LIT	20.555	39.29	16.9628	100	25.9139	86.237	25.55	96.988	12.8228	88.309	4.115	100
																					LIT	18.8422	46.943	15.605	100	25.1861	88.858	24.9678	96.275	11.565	91.918	4.115	100
																					LIT	17.5578	46.056	15.2228	100	23.6172	96.06	24.2672	96.068	10.1239	94.617	3.985	100
																					LIT	17.6528	45.31	14.7678	100	22.465	97.644	23.5211	97.843	9.73111	94.817	4.24611	100
																					LIT	17.5578	50.164	14.6011	100	21.9872	98.306	23.4	98.208	9.55778	96.081	4.115	100
																					LIT	16.7961	59.934	14.4572	100	21.27	99.03	23.4972	96.669	9.485	96.462	3.93222	100
																					LIT	16.9872	58.306	13.9778	100	20.8411	99.123	23.1361	98.217	9.46	97.106	3.72222	100
																					LIT	16.2722	60.06	13.9778	100	20.46	99.979	22.92	98.081	8.245	97.37	3.61722	100
																					LIT	15.8672	58.102	13.4011	100	20.1261	100	22.92	98.186	7.34278	98.01	3.56389	100
																					LIT	15.055	58.276	13.185	100	20.055	100	22.8	99.048	6.50889	98.22	3.40611	100
																					LIT	12.195	79.44	13.185	100	19.6511	100	22.7528	99.743	6.10222	97.959	3.35389	100
																					LIT	12.9678	65.06	13.0878	100	19.365	100	22.6089	100	5.46222	98.707	3.35389	100
																					LIT	10.5161	93.83	13.3289	100	19.6739	100	22.7528	100	5.53889	98.68	2.58389	100
																					LIT	9.95222	98.188	13.7139	100	21.1272	97.973	23.28	99.938	5.385	98.491	1.425	100
																					LIT	10.1239	100	14.4572	100	22.7289	96.044	23.6889	100	7.49389	99.328	1.69722	100
																					LIT	10.0261	100	14.8878	100	23.4	93.375	24.3628	98.833	12.4128	83.189	5.33389	95.239
																					LIT	10.1239	100	15.8911	100	23.6411	94.001	24.6772	96.709	12.2922	77.865	6.50889	87.035
																					LIT	10.6628	98.335	16.0339	100	24.8472	92.323	26.085	94.481	14.05	68.184	7.29278	78.43
																					LIT	10.81	99.222	16.7728	99.918	24.9439	92.892	26.4261	93.969	14.6972	62.363	8.07	66.573
																					LIT	10.7361	100	17.9622	93.338	25.8172	88.813	26.3778	95.694	14.6972	61.682	8.89111	61.884
																					LIT	11.3461	100	18.9372	93.956	26.0611	87.448	25.5978	96.357	13.1122	74.835	11.88	42.101
																					LIT	11.6128	100	18.5089	92.523	25.72	88.568	25.1622	97.262	13.8339	70.387	10.4178	43.805
																					LIT	11.8561	100	18.6039	89.955	25.6228	87.263	25.38	96.085	14.7211	60.556	9.70611	41.536
																					LIT	10.3689	100	17.9378	86.498	25.21	84.643	25.2578	98.088	12.9439	77.394	9.485	47.642
																					LIT	9.31222	100	16.9872	90.282	24.6772	81.38	25.1861	98.468	11.005	94.595	8.07	56.917
																					LIT	7.51889	100	16.0339	95.922	23.8572	86.744	24.7978	99.504	10.3939	95.6	7.31778	57.359
																					LIT	6.43278	100	14.7922	93.887	23.3761	90.9	24.3389	100	9.36111	98.521	7.61889	58.903
																					LIT	5.28222	100	14.3139	99.139	22.1778	91.937	23.9539	100	8.51889	99.076	7.015	62.865
																					LIT	5.02389	100	13.5461	100	21.175	94.501	23.3761	100	7.92	99.791	5.89778	66.346
																					LIT	4.74	100	13.3528	100	21.27	94.392	22.8722	100	7.59389	99.038	5.205	71.992
																					LIT	4.53222	100	12.485	100	20.96	96.379	22.7289	100	7.06611	100	4.99889	74.253
																					LIT	4.115	100	11.7589	100	21.0078	96.707	22.3689	100	6	99.539	3.195	74.774
																					LIT	4.40222	100	12.0011	100	20.7461	98.889	22.4172	100	6	99.49	1.50722	70.435
																					LIT	4.68778	100	11.9772	100	20.7928	99.214	22.25	100	5.41111	99.468	0.0511111	73.044
																					LIT	4.68778	100	11.3461	100	19.96	99.843	22.1778	100	4.86889	100	-1.1	75.075
																					LIT	4.16778	100	10.98	100	18.675	100	22.2739	100	4.71389	100	-1.87111	75.809
																					LIT	3.985	100	10.785	100	18.485	100	22.2261	100	4.81778	100	-2.625	77.193
																					LIT	4.35	100	11.6622	100	17.8672	100	22.4172	100	5.69278	100	-3.00611	77.083
																					LIT	4.71389	100	13.6178	100	17.51	100	22.9678	100	7.56889	100	-1.41278	68.881
																					LIT	7.945	98.029	15.8428	98.644	17.4628	100	23.93	100	12.9678	84.395	2.18222	53.253
																					LIT	10.075	86.221	17.6772	83.647	17.4628	100	24.195	100	11.565	88.477	3.69611	45.524
																					LIT	11.8322	77.96	19.1989	76.897	17.6772	100	24.6528	100	11.6128	85.339	4.58389	42.673
																					LIT	14.0739	65.167	20.1739	81.536	17.8911	100	25.3311	100	13.0878	83.641	5.64222	39.206
																					LIT	15.1272	52.118	17.6772	89.032	18.1522	100	25.7928	100	15.0789	71.97	6.17889	36.317
																					LIT	16.6539	42.525	20.2928	78.431	18.2	100	25.9389	100	16.4872	57.533	8.34389	32.907
																					LIT	17.4389	45.41	21.1511	61.088	18.295	100	25.9389	100	15.5572	67.153	6.86389	34.171
																					LIT	17.0111	39.396	20.7461	77.843	18.4611	100	25.525	100	15.3661	75.49	6.94	34.591
																					LIT	16.5578	42.164	19.5078	74.731	18.3428	100	25.4278	100	14.385	78.143	5.89778	38.828
																					LIT	14.6011	48.527	19.1272	73.159	18.485	100	24.5811	100	13.3528	83.024	3.30111	48.966
																					LIT	13.1372	50.614	17.5822	78.202	18.39	100	24.0261	100	11.8072	88.694	1.615	52.847
																					LIT	10.1978	71.951	15.3422	87.263	18.2711	100	23.5211	100	10.6378	89.661	0.328889	65.994
																					LIT	8.79222	74.317	14.4572	90.821	18.2239	100	23.2078	100	9.21278	94.932	-0.116111	67.266
																					LIT	7.29278	78.403	12.7272	94.537	18.2	100	22.8	100	9.78	94.07	-0.703889	71.84
																					LIT	6.50889	84.77	12.195	97.651	18.1289	100	22.6089	100	9.70611	93.032	-1.9	77.091
																					LIT	7.51889	84.219	11.2728	97.199	17.9378	100	22.465	100	9.31222	93.49	-2.21778	78.976
																					LIT	7.31778	81.656	10.8828	99.093	17.225	100	22.0822	100	9.26222	92.764	-2.68278	79.827
																					LIT	8.295	72.107	10.785	99.711	16.5578	100	21.7722	100	9.46	91.895	-3.30111	84.041
																					LIT	8.295	73.69	10.5161	99.834	16.3439	100	21.3178	100	7.34278	95.608	-3.92611	87.106
																					LIT	8.36889	72.011	10.4922	99.926	16.01	100	20.7461	100	6.02611	96.563	-4.40778	88.289
																					LIT	8.81722	70.165	9.70611	100	16.1528	100	20.5072	100	5.51389	97.355	-4.46889	90.079
																					LIT	10.1489	66.895	10.8339	100	17.0822	100	20.7928	100	5.23111	100	-3.98611	87.733
																					LIT	12.1222	58.591	12.8472	99.288	17.8428	100	21.39	100	5.17889	99.74	-4.46889	89.982
																					LIT	13.5461	50.824	16.0578	93.168	18.4139	100	21.9872	100	7.41889	98.277	-2.305	88.135
																					LIT	15.2939	47.902	17.1528	86.205	18.8889	100	23.3522	100	12.9678	86.085	4.06278	67.832
																					LIT	17.225	43.228	17.8672	83.525	18.9372	100	24.1711	95.829	15.8428	82.822	7.97	40.682
																					LIT	18.8889	39.048	18.105	84.761	20.5311	98.049	25.1622	86.178	17.5822	76.168	9.50889	37.895
																					LIT	18.9611	36.585	16.1772	100	21.4372	75.432	25.695	79.935	19.0322	73.688	12.1222	31.606
																					LIT	18.6039	37.591	17.8911	97.19	21.6761	66.293	24.46	87.273	20.1261	70.328	12.34	33.41
																					LIT	18.6039	37.818	19.3178	77.745	21.8672	78.76	24.2672	91.772	21.3178	70.785	14.2661	30.914
																					LIT	17.51	44.024	19.9122	73.196	22.13	75.311	24.9678	80.212	22.4411	58.296	14.4328	31.453
																					LIT	16.7011	51.382	20.4839	70.131	22.0578	74.109	24.8228	86.967	21.39	66.362	13.8822	34.073
																					LIT	16.225	49.829	20.0789	73.518	21.6039	75.841	23.5689	93.282	20.555	73.235	12.3639	38.165
																					LIT	14.96	56.21	19.4128	75.514	20.8889	74.371	22.6328	96.072	19.365	77.982	9.87889	45.538
																					LIT	13.7622	65.521	18.2239	76.754	19.6978	83.355	21.3422	97.137	17.225	87.09	8.07	53.589
																					LIT	13.1611	65.938	16.4872	88.878	18.39	88.205	20.1261	99.682	15.3661	91.522	6.15278	59.801
																					LIT	13.69	60.507	14.9361	90.888	17.605	94.115	19.365	100	14.7211	93.4	5.66778	61.656
																					LIT	13.2089	58.853	13.4489	92.97	15.8911	97.07	18.6039	100	15.7961	87.908	4.94722	67.802
																					LIT	13.4489	52.738	12.7028	94.71	15.0789	99.097	18.0328	100	16.225	82.771	3.72222	70.486
																					LIT	13.2089	49.394	12.1711	95.413	14.385	99.765	17.4628	100	16.1528	80.825	3.195	71.317
																					LIT	11.4922	70.311	12.775	90.245	14.2178	100	16.7489	100	15.7961	82.29	2.34278	77.329
																					LIT	7.72	95.335	11.8561	96.016	13.5222	100	16.1772	100	13.93	92.312	2.26222	78.215
																					LIT	7.26778	97.349	11.54	96.615	13.4972	100	15.8911	100	12.6778	95.752	2.45	76.712
																					LIT	7.19222	99.658	11.4428	97.923	12.9678	100	15.605	100	11.6622	96.091	0.495	86.026
																					LIT	7.56889	100	11.8072	97.041	12.7272	100	15.4378	100	11.0778	96.491	-0.255	87.505
																					LIT	7.795	100	11.6372	98.928	12.8711	100	15.7478	100	10.3689	97.604	-0.562778	89.721
																					LIT	7.49389	100	12.7989	98.672	14.84	100	16.7011	100	10.1728	97.9	-0.255	89.751
																					LIT	7.845	100	15.6522	95.562	16.415	100	18.7939	100	13.0639	95.292	1.12611	87.876
																					LIT	8.66778	100	17.6528	92.784	18.8661	90.851	21.2461	95.872	18.0328	83.562	6.40778	76.181
																					LIT	8.295	100	18.6278	87.665	21.27	78.92	21.7478	86.368	19.5789	78.225	11.5889	53.955
																					LIT	8.91611	100	20.1978	80.895	22.0822	70.517	21.9389	86.385	20.7928	76.939	15.485	42.39
																					LIT	9.87889	100	20.6978	78.117	23.0161	66.917	22.5611	82.957	22.5128	71.421	17.1528	41.497
																					LIT	10.32	100	18.4378	96.112	22.8961	67.941	23.2078	75.613	23.5211	63.175	17.5822	41.961
																					LIT	9.85389	100	15.8672	100	23.28	63.044	24.0261	76.907	24.3878	64.17	18.675	40.253
																					LIT	10.1	100	16.5578	100	23.4239	64.915	22.8239	78.159	25.3072	59.386	18.8661	40.532
																					LIT	9.87889	100	15.0078	100	23.4722	64.046	22.6572	88.18	24.0022	66.4	18.0328	43.003
																					LIT	9.31222	100	14.0739	100	22.5611	70.812	22.13	84.847	22.6811	72.098	16.5111	46.838
																					LIT	9.16278	100	14.0739	100	21.7	78.583	21.2228	92.239	21.3178	73.934	14.17	54.455
																					LIT	8.54278	100	13.7861	100	20.65	83.066	20.365	92.882	19.365	84.415	11.9772	61.26
																					LIT	8.07	100	13.9061	100	19.6511	87.526	19.1511	96.221	18.295	83.814	10.2711	67.003
																					LIT	7.82	100	13.6661	100	18.1761	90.601	18.01	97.533	16.6539	89.934	9.55778	70.139
																					LIT	7.56889	100	13.4728	100	18.1761	89.824	17.2961	98.681	15.3178	93.188	9.36111	72.319
																					LIT	6.535	100	13.3528	100	18.7472	84.77	16.6772	99.688	14.2661	94.01	7.72	80.409
																					LIT	6.10222	100	13.4489	100	17.0822	95.522	16.0822	99.066	13.7378	95.932	6.81278	82.391
																					LIT	5.89778	100	13.4489	100	18.1522	88.419	16.0339	100	13.3289	96.589	6.73722	83.826
																					LIT	5.87222	100	13.2811	100	18.5089	85.374	15.1272	100	12.7511	97.398	6.585	85.128
																					LIT	5.51389	100	13.2811	100	18.4611	85.5	14.8878	99.879	12.7272	98.3	5.43722	88.265
																					LIT	5.64222	100	13.1611	100	18.5328	84.281	14.2178	100	12.1222	97.908	5.30778	90.526
																					LIT	5.89778	100	13.0639	100	18.2	86.041	13.7378	99.987	11.7828	99.169	5.07611	91.124
																					LIT	6.02611	100	13.2572	100	18.105	87.975	13.8822	100	12.0011	100	4.84389	93.021
																					LIT	6.07722	100	13.4489	100	18.2	90.098	15.3178	100	11.8072	97.923	3.82722	94.116
																					LIT	6.585	100	13.6422	100	18.7472	89.074	17.9378	99.574	13.9539	98.206	4.92111	93.54
																					LIT	7.61889	100	14.6972	98.332	19.1272	88.218	20.055	93.151	19.1989	84.542	9.53389	85.829
																					LIT	9.33611	96.972	14.5772	99.667	19.2222	84.686	21.1028	89.941	21.3178	81.532	15.175	56.454
																					LIT	9.36111	94.87	15.3178	97.583	19.46	84.519	21.175	90.175	23.4722	71.454	16.8678	50.226
																					LIT	11.2972	89.407	15.3661	98.921	19.3889	83.341	21.8672	85.648	24.7261	62.949	18.0811	48.953
																					LIT	11.175	83.445	15.485	100	19.6739	84.982	22.705	76.927	25.8172	42.211	18.9128	47.173
																					LIT	10.1489	94.065	15.8911	100	21.0561	79.187	22.6572	74.458	26.6711	32.433	20.9128	41.468
																					LIT	8.36889	98.838	16.3439	100	21.3422	79.645	22.3689	77.434	27.0139	38.718	20.96	38.551
																					LIT	9.65722	81.971	16.6061	98.801	21.1511	79.802	22.4172	74.237	24.5811	52.72	20.3878	38.165
																					LIT	9.90278	73.431	16.725	97.55	21.0789	80.973	21.6039	81.932	24.3628	51.015	18.5572	42.488
																					LIT	10.1978	73.212	16.7489	96.654	20.8411	81.4	20.3411	86.291	22.0111	62.713	15.8189	48.313
																					LIT	8.79222	87.382	16.415	95.244	19.7222	84.025	18.985	90.746	19.4128	74.396	13.3289	55.602
																					LIT	7.77	96.769	15.055	99.09	18.8889	85.544	17.2011	93.407	17.3439	77.673	11.8561	60.031
																					LIT	7.67	98.716	14.6972	100	18.6278	84.825	16.1772	95.778	16.0339	84.777	11.3461	60.095
																					LIT	7.41889	100	14.4089	100	18.2	86.232	15.3661	96.313	16.225	80.979	10.785	62.963
																					LIT	6.965	100	14.0978	100	17.8428	86.992	14.7922	97.237	15.6761	85.996	9.95222	64.154
																					LIT	6.91389	100	13.0878	100	17.2489	89.384	14.17	97.477	14.6489	88.46	8.12	72.851
																					MIT	5.48778	100	12.3889	100	16.7961	90.608	13.9539	98.13	13.93	91.895	7.44389	75.525
																					MIT	4.42778	100	11.7589	100	16.6061	88.478	13.6422	98.955	13.2089	94.56	6.99	77.526
																					MIT	3.85389	100	10.98	100	16.01	91.684	13.6422	99.156	12.5822	95.93	5.69278	81.949
																					MIT	2.50278	100	10.9561	100	15.485	93.44	13.2572	98.899	13.305	95.586	5.51389	84.925
																					MIT	3.08889	100	10.4922	100	15.5572	93.014	12.5822	99.24	12.1472	94.922	5.28222	87.303
																					MIT	4.55778	100	11.8072	100	15.9861	91.07	12.195	99.433	11.005	96.496	5.745	88.136
																					MIT	7.82	100	13.81	100	16.225	90.52	13.7378	99.837	11.175	98.376	6.35722	87.256
																					MIT	11.9528	71.505	16.0822	100	17.0339	88.259	16.5822	98.897	12.7511	96.739	7.845	85.059
																					MIT	14.1461	69.211	17.51	98.996	17.8672	86.29	19.6028	89.47	19.3889	74.103	14.1939	69.393
																					MIT	16.8678	52.979	18.3189	95.139	18.3189	84.15	21.0789	85.441	21.2228	66.899	17.2011	49.087
																					MIT	18.7711	52.567	19.7222	93.52	18.1522	86.901	22.2978	81.349	22.705	58.244	17.9861	47.276
																					MIT	20.2928	49.085	21.8189	90.277	18.485	90.49	23.2561	75.477	23.4972	45.766	19.4361	45.146
																					MIT	21.7239	48.512	21.8672	90.234	19.1272	90.647	23.785	73.336	24.0978	38.648	20.4122	43.857
																					MIT	23.5689	42.414	22.0822	87.797	18.9128	94.636	24.05	73.592	24.75	38.155	21.2939	43.639
																					MIT	23.7611	45.798	21.27	87.469	20.0311	88.787	23.7128	67.249	25.2578	36.152	20.65	45.165
																					MIT	23.8089	42.896	19.3889	96.597	20.3172	85.873	22.8961	71.552	24.6772	43.71	20.055	48.865
																					MIT	22.7289	50.385	17.225	100	20.4122	84.818	22.1778	68.999	23.8328	46.962	18.1289	62.281
																					MIT	20.7928	56.445	16.9389	100	19.8411	89.094	20.9361	73.715	21.9872	54.422	15.8911	72.899
																					MIT	19.1989	63.746	16.4628	100	19.1511	91.457	19.8411	84.964	18.8661	68.132	15.485	74.27
																					MIT	16.7961	73.019	16.1772	100	17.9861	95.654	18.295	90.497	17.7722	76.831	14.5289	80.222
																					MIT	15.1028	78.851	15.8911	100	17.3678	96.065	17.225	92.094	17.32	72.347	11.8561	88.127
																					MIT	14.4089	81.379	15.7	100	16.0822	97.429	16.9628	93.714	16.8439	73.572	11.3939	87.277
																					MIT	13.6422	83.198	15.7722	100	15.9628	98.983	16.8439	95.564	15.7961	77.826	9.36111	87.834
																					MIT	12.6061	86.772	15.9861	100	16.225	99.233	16.6539	95.981	15.1511	78.945	8.045	97.736
																					MIT	12.9439	86.373	15.9861	100	16.5578	97.994	15.915	97.128	13.5939	86.847	7.36778	98.116
																					MIT	12.63	89.343	16.0339	100	15.9389	98.517	15.8428	97.775	13.1611	88.391	7.11611	97.75
																					MIT	13.1122	87.584	16.0339	100	15.1272	99.515	15.2939	97.985	14.6728	79.563	6.66111	95.573
																					MIT	12.9678	88.239	16.1528	100	14.4811	100	14.9839	98.563	14.5528	80.393	6.07722	94.919
																					MIT	12.3889	89.152	16.2489	100	15.6522	99.736	14.5772	98.553	11.0528	92.407	6.02611	96.612
																					MIT	14.1461	78.813	16.2961	100	15.175	100	14.5528	99.458	10.0511	94.064	5.43722	96.795
																					MIT	17.4628	79.355	16.5339	100	16.3439	100	15.3422	99.524	10.8339	97.23	5.30778	91.335
																					MIT	20.2689	51.905	17.0578	100	17.5578	97.722	16.6061	98.494	15.175	82.727	3.85389	81.817
																					MIT	22.2261	41.679	16.8439	100	18.295	98.54	18.0811	96.591	18.2472	68.166	3.775	72.474
																					MIT	23.4239	43.5	16.6539	100	18.9611	98.874	18.9611	95.647	19.9361	59.679	6.45778	56.018
																					MIT	24.3389	40.674	16.1772	100	21.2228	87.348	20.2461	92.452	20.65	53.36	7.16722	49.675
																					MIT	25.3072	41.892	16.9628	100	21.5811	84.723	21.175	90.771	21.7239	48.354	7.46889	43.45
																					MIT	26.3528	37.39	17.2961	100	21.3178	83.94	21.5089	91.61	23.0639	49.669	7.945	42.081
																					MIT	27.3328	29.269	15.9389	100	22.4172	79.103	21.4372	94.168	24.0261	46.698	9.08889	36.266
																					MIT	27.4072	28.252	14.7922	100	21.9628	89.167	21.5572	93.289	24.2189	47.619	7.945	34.594
																					MIT	26.5489	30.361	15.7961	100	20.9839	92.984	21.5328	93.738	22.92	56.825	7.04111	36.216
																					MIT	24.2672	36.553	15.7961	100	20.6978	92.323	21.1272	94.781	21.2228	59.882	5.53889	39.941
																					MIT	23.04	41.77	16.2489	100	21.5811	90.355	20.6978	96.758	19.0561	57.471	3.22111	44.402
																					MIT	20.9839	43.796	16.8922	100	20.1739	90.796	20.15	98.365	17.5578	70.168	1.09889	52.771
																					MIT	18.58	52.696	17.13	100	19.08	95.074	19.6272	99.468	15.4378	74.005	0.217778	58.71
																					MIT	16.4389	59.216	17.13	99.991	17.8911	96.853	19.4128	100	14.0261	76.841	-1.21278	63.461
																					MIT	15.2472	64.316	13.0161	100	17.5578	97.024	19.27	100	13.6422	79.092	-1.84222	71.017
																					MIT	14.9122	66.804	12.8711	100	16.2722	97.891	18.58	100	12.63	85.872	-2.56611	74.763
																					MIT	13.8822	66.59	12.9439	100	15.8428	98.313	18.0572	100	12.0011	89.031	-2.24722	74.036
																					MIT	13.9539	63.211	13.1122	100	16.0339	99.715	17.7722	100	12.2189	89.635	-1.87111	71.926
																					MIT	14.0022	58.201	12.7511	100	16.1528	98.294	17.605	100	11.8561	91.992	-3.56778	80.011
																					MIT	13.93	55.45	13.0161	100	14.7211	98.567	17.1528	100	12.0739	93.596	-3.035	80.775
																					MIT	12.775	60.654	12.9439	100	14.625	98.972	16.9389	100	12.3889	94.474	0.632222	56.653
																					MIT	12.2189	65.654	13.0878	100	14.0022	99.709	16.8439	100	12.4372	96.095	1.53389	51.541
																					MIT	13.305	69.8	13.4728	100	14.505	100	16.725	100	12.8961	100	2.23611	47.235
																					MIT	17.4628	69.656	13.93	100	16.3922	98.64	16.915	100	12.7272	100	2.58389	45.715
																					MIT	20.4122	47.932	14.7922	100	18.2	97.998	17.2011	100	13.5939	100	2.79722	45.652
																					MIT	22.1539	35.751	14.0022	100	20.555	91.321	17.605	100	14.3611	100	3.775	44.409
																					MIT	23.5211	35.884	14.17	100	22.1539	86.351	18.2472	100	15.5089	100	7.51889	40.163
																					MIT	24.5078	33.949	15.0789	100	23.4722	86.238	18.5572	100	15.9628	100	9.46	39.437
																					MIT	25.4278	32.425	16.415	100	24.05	82.182	19.2939	100	15.3422	100	10.0011	41.257
																					MIT	25.9139	31.524	17.225	99.737	24.8711	83.608	19.5789	100	15.3661	98.667	10.7611	40.148
																					MIT	26.8178	29.84	16.4389	100	25.38	76.949	19.9361	100	15.1028	99.179	9.92778	41.624
																					MIT	27.0139	26.201	15.8911	100	25.2578	80.589	21.2228	99.252	14.4572	100	9.31222	41.022
																					MIT	26.6222	23.936	15.485	100	24.895	81.626	20.8889	100	14.4089	100	8.965	43.134
																					MIT	25.2828	30.458	15.5572	100	24.7739	78.216	20.555	100	14.9839	100	9.04	43.267
																					MIT	23.2561	35.163	15.5811	100	23.93	78.56	19.9839	100	14.84	100	8.54278	44.939
																					MIT	21.5089	38.738	15.0789	100	22.9922	83.052	19.4839	100	14.385	100	7.77	49.364
																					MIT	19.27	47.187	14.4572	100	21.915	91.006	19.2461	100	14.0022	100	7.56889	45.157
																					MIT	16.8922	55.984	13.8822	100	20.7928	91.81	18.6039	100	13.7622	100	7.39278	46.33
																					MIT	15.2472	59.895	13.5222	100	20.0072	93.698	17.7239	100	13.3528	100	5.17889	52.482
																					MIT	15.2228	59.143	13.0639	100	19.0078	95.948	17.0339	100	13.04	100	2.58389	63.715
																					MIT	14.8639	68.768	12.195	100	18.7228	96.578	16.6061	100	12.485	100	0.632222	70.753
																					MIT	13.2572	68.298	11.3939	100	18.0572	97.752	16.1772	100	11.9289	100	-0.171111	73.616
																					MIT	12.1222	70.46	10.8339	100	17.7478	99.522	16.2011	100	11.9039	100	-0.255	75.121
																					MIT	12.05	72.513	10.4922	100	19.77	92.493	15.9389	100	12.0011	100	-1.29889	80.376
																					MIT	11.175	79.928	9.58278	100	19.1989	93.334	15.39	100	12.0739	100	-1.75611	83.399
																					MIT	10.6872	81.989	10.0511	100	19.365	92.472	15.0078	100	12.05	100	-2.56611	84.622
																					MIT	12.7272	79.528	10.5161	100	20.1261	90.407	14.6489	100	11.9772	100	-3.035	86.511
																					MIT	16.7961	69.358	12.05	100	19.3411	94.799	15.6289	100	12.1472	100	-3.62722	89.225
																					MIT	20.6272	49.349	13.9061	100	21.3422	91.487	17.3439	100	12.2189	100	-2.04389	87.456
																					MIT	22.4411	47.109	15.0078	100	22.6811	85.946	19.6739	100	12.34	100	3.51222	63.057
																					MIT	23.4722	42.143	15.5811	100	23.785	83.424	21.175	93.941	12.8228	100	6.91389	50.936
																					MIT	24.6289	38.076	16.01	100	25.1128	80.472	22.2739	88.309	13.3772	100	8.94111	34.436
																					MIT	25.6711	35.059	17.915	100	25.5978	86.221	23.3761	80.019	15.1028	94.097	9.65722	31.16
																					MIT	26.8178	29.67	19.5322	96.137	25.6228	86.367	23.8328	77.215	16.5339	89.318	9.82889	26.419
																					MIT	27.5539	24.414	20.1028	92.229	26.085	80.563	24.2911	71.017	17.32	93.174	11.1272	23.676
																					MIT	27.5539	24.034	20.3878	92.969	25.5739	84.725	23.5928	78.949	16.5111	87.945	10.0511	24.724
																					MIT	26.5728	26.511	20.2222	92.178	25.1128	82.129	23.3761	83.728	17.4861	82.391	9.26222	26.899
																					MIT	25.0161	32.724	19.9839	88.911	24.3878	76.922	22.7528	84.904	16.225	89.509	7.72	30.312
																					MIT	23.0639	32.383	19.2939	84.233	24.0261	81.723	21.7	90.139	14.3611	94.733	5.87222	35.277
																					MIT	21.2461	40.338	18.295	90.175	23.8089	88.617	20.9839	90.724	12.8711	97.38	4.19389	38.363
																					MIT	18.8889	46.095	17.32	99.021	22.3928	90.198	20.0311	94.924	11.6622	100	3.24778	48.42
																					MIT	16.415	48.11	15.7961	100	21.4611	92.191	19.1511	98.745	10.3939	100	0.88	54.723
																					MIT	15.27	48.739	16.2961	100	21.0322	93.852	18.5328	99.274	9.65722	100	-0.732222	62.315
																					MIT	14.84	49.736	16.1061	100	21.2228	94.326	18.105	100	8.245	100	-1.81389	65.653
																					MIT	13.305	61.569	16.2011	100	21.1272	94.701	17.415	99.942	8.22	100	-2.16	71.33
																					MIT	11.5889	70.613	16.32	98.672	21.9872	89.555	17.0111	100	7.46889	100	-1.87111	67.838
																					MIT	9.58278	79.064	16.8439	94.051	21.7478	90.802	17.415	100	7.31778	100	-3.065	73.705
																					MIT	8.27	86.838	16.5578	97.814	21.1272	93.502	17.9861	100	7.56889	100	-3.56778	76.699
																					MIT	7.945	87.02	16.7728	97.202	19.96	96.642	18.0811	100	7.29278	100	-3.53778	75.555
																					MIT	8.27	88.062	17.0578	95.932	19.6028	97.646	17.7011	100	7.41889	100	-4.56	81.059
																					MIT	10.565	86.444	17.1772	96.482	19.555	97.32	17.6528	100	8.295	100	-4.77278	83.183
																					MIT	14.4811	82.189	17.7961	94.872	20.8889	97.307	18.2711	100	8.91611	100	-4.83389	82.362
																					MIT	17.7478	62.128	18.0572	94.757	22.5128	94.575	18.8889	100	9.26222	100	-3.44889	82.742
																					MIT	20.5789	48.744	20.0311	90.384	23.2561	93.77	19.6739	100	12.5822	97.807	1.805	76.573
																					MIT	22.7528	37.819	20.9839	89.912	24.46	86.883	19.365	100	15.485	80.071	5.84722	43.378
																					MIT	24.4839	43.168	21.9872	89.827	24.8472	89.745	20.46	97.403	17.5339	77.769	7.72	37.202
																					MIT	25.8172	33.634	23.1361	85.967	25.2339	90.362	25.04	99.04	18.6989	74.111	8.59278	36.279
																					MIT	26.5978	27.984	22.9922	86.877	25.3072	93.172	24.1461	82.826	19.7461	66.697	9.68222	34.923
																					MIT	26.72	34.455	23.8089	85.73	25.55	92.633	24.0261	80.556	19.27	72.435	11.0289	24.299
																					MIT	26.0122	31.735	22.5372	92.889	25.1861	93.169	24.1461	80.753	18.1289	84.107	9.70611	27.065
																					MIT	25.695	28.526	21.7	94.795	24.7261	94.113	23.785	85.892	16.725	90.005	8.71722	31.044
																					MIT	24.5322	35.55	21.5572	96.085	24.4122	94.115	24.1222	85.046	15.7478	99.433	7.26778	33.222
																					MIT	22.8478	42.138	20.7222	95.313	24.0978	95.005	24.195	87.988	15.1511	100	4.50611	37.336
																					MIT	21.1511	50.332	20.1261	96.266	23.5928	96.8	23.545	88.609	14.6972	100	2.155	47.644
																					MIT	19.0322	60.111	19.4361	98.329	22.465	95.71	23.4239	89.488	14.3611	100	0.495	53.5
																					MIT	16.82	69.682	18.8661	97.709	21.795	96.755	23.3039	88.194	13.5222	100	-0.198889	53.367
																					MIT	16.32	68.34	18.1522	97.674	21.39	97.229	23.1122	85.961	13.1611	100	-1.41278	62.42
																					MIT	15.0078	69.488	18.01	98.411	20.4839	100	22.8961	84.098	12.6539	100	-1.98611	68.688
																					MIT	13.57	77.886	17.7478	96.945	20.1261	100	22.5372	82.755	12.485	100	-2.8	70.071
																					MIT	11.1272	84.05	17.51	95.321	20.0072	100	22.465	79.513	12.3161	100	-2.91778	74.715
																					MIT	10.785	82.523	17.0111	97.317	19.9839	100	22.3928	78.012	12.4128	100	-3.44889	77.012
																					MIT	10.7611	78.91	16.3439	97.679	20.055	100	22.2739	76.091	12.2428	100	-3.59778	76.745
																					MIT	9.23778	87.517	16.6772	97.332	20.6739	100	22.0339	75.176	12.0739	100	-3.62722	80.254
																					MIT	8.36889	88.631	16.9389	96.419	20.3411	100	21.915	74.051	12.2678	100	-4.22722	82.051
																					MIT	9.805	87.419	17.4861	96.149	20.365	100	21.915	73.79	11.8561	100	-4.53	83.794
																					MIT	13.0161	83.327	18.01	93.719	20.3411	100	22.5128	73.09	11.6128	100	-4.62111	84.473
																					MIT	16.6539	64.47	18.4378	90.88	20.46	100	22.6811	81.007	11.9039	100	-3.035	84.004
																					MIT	18.9611	55.896	18.3428	93.117	20.15	100	22.4411	82.846	14.9122	98.136	0.988889	80.534
																					MIT	20.8411	40.392	17.0822	100	19.9122	100	22.6328	83.169	19.175	70.267	6.33111	47.23
																					MIT	21.795	35.122	17.4861	100	19.9361	100	25.89	78.069	21.0322	68.79	8.51889	38.925
																					MIT	22.1778	38.808	17.2722	100	19.5322	100	25.6711	79.757	22.1539	60.121	9.015	38.696
																					MIT	22.465	36.836	17.4861	100	19.555	100	25.7928	75.339	23.0639	46.034	10.7361	35.699
																					MIT	23.04	36.267	17.2722	100	19.6028	100	25.9389	75.982	24.3389	45.288	12.4372	32.447
																					MIT	23.1361	44.822	17.6772	100	19.9361	100	25.8172	76.717	23.905	41.997	12.05	33.576
																					MIT	22.8961	45.629	17.6772	100	20.0072	100	25.0161	77.108	23.3522	47.861	11.7589	32.773
																					MIT	22.0339	50.418	17.9861	100	19.7928	100	25.0161	75.974	22.2261	52.269	10.1978	34.622
																					MIT	20.6739	55.317	18.01	100	19.555	100	24.895	78.241	19.7461	65.122	7.04111	42.904
																					MIT	19.0322	57.498	18.0328	100	19.5322	100	23.9539	79.998	16.6539	76.261	4.84389	48.876
																					MIT	16.2722	68.011	18.0572	100	19.46	100	23.4239	81.309	14.9361	82.509	3.32722	51.324
																					MIT	13.81	74.583	18.0811	100	19.555	100	24.195	79.734	13.5939	88.629	1.94	56.367
																					MIT	12.0011	80.764	17.7961	100	19.2939	100	24.8472	79.642	12.5578	90.609	1.75111	57.783
																					MIT	11.2239	85.221	17.4389	100	19.08	100	24.1461	79.982	12.34	90.998	0.88	64.002
																					MIT	9.70611	89.274	17.2489	100	18.985	100	23.905	81.043	12.9439	86.746	0.825	63.572
																					MIT	8.86611	91.845	16.9872	100	19.0322	100	23.7611	81.382	14.5289	76.89	0.632222	61.961
																					MIT	8.27	93.47	16.2961	100	18.8422	100	23.665	81.446	14.0022	80.657	-0.171111	65.152
																					MIT	7.82	92.998	15.7239	100	18.9372	100	23.545	81.222	14.1461	81.019	-1.07111	73.483
																					MIT	8.49389	94.589	15.3422	100	18.9611	100	23.4722	80.637	14.4811	80.873	-1.61278	75.336
																					MIT	7.745	95.417	15.055	100	18.9372	100	23.3761	80.19	13.5461	87.821	-1.64111	77.121
																					MIT	8.41889	94.921	15.27	100	18.7228	100	23.3039	80.431	13.7622	86.031	-1.785	76.275
																					MIT	11.88	91.143	15.5089	100	18.3189	100	23.28	80.169	13.5939	90.133	-2.42111	80.325
																					MIT	16.1289	72.832	16.7489	100	18.675	100	22.6328	77.143	14.505	90.174	-1.015	75.252
																					MIT	19.1028	58.423	17.0339	100	18.7472	100	23.905	74.908	15.485	88.556	4.27222	59.664
																					MIT	21.175	52.342	17.8428	100	19.08	99.886	24.5322	74.213	16.32	86.606	10.1728	39.704
																					MIT	21.6522	44.131	18.5572	100	19.2939	100	25.21	72.816	16.9872	78.974	12.3639	34.123
																					MIT	22.5128	49.914	20.6739	94.453	20.2222	99.112	25.6711	69.695	18.39	71.601	12.7028	35.574
																					MIT	22.2022	45.288	17.7478	100	19.9361	100	25.695	67.961	19.1989	73.346	14.2422	30.584
																					MIT	22.0822	43.312	18.2239	100	20.0789	100	25.4278	65.711	19.555	71.591	15.7478	28.634
																					MIT	21.8672	44.574	18.8889	100	21.0789	99.785	25.6228	67.587	19.6028	73.944	14.3611	31.904
																					MIT	21.3178	46.873	18.2239	100	21.4611	98.82	25.1128	72	19.3411	74.611	13.7378	34.448
																					MIT	20.46	48.697	18.3661	100	21.485	98.382	25.6228	74.22	17.5339	80.654	12.2678	39.744
																					MIT	19.7461	55.982	17.8911	100	21.5328	97.766	25.1372	79.731	15.9861	86.176	10.1	48.366
																					MIT	15.4139	86.096	16.6061	100	21.4611	97.09	24.6772	80.695	14.745	91.655	6.965	56.273
																					MIT	14.385	93.522	15.27	100	21.175	98.116	24.4361	81.755	14.1939	93.109	5.43722	64.192
																					MIT	13.8339	98.654	14.7922	100	21.0078	97.732	25.0889	81.04	13.4011	94.868	3.43278	73.604
																					MIT	13.9061	100	14.6489	100	20.8889	97.883	25.3311	80.92	12.195	97.222	2.77	75.924
																					MIT	13.305	100	13.7861	100	20.6978	97.833	25.1861	80.66	11.7339	97.475	2.71722	77.836
																					MIT	13.2089	100	13.8822	100	20.4122	98.331	24.8472	82.242	12.775	97.505	1.88611	80.581
																					MIT	13.1372	100	13.8578	100	20.15	99.014	24.6772	83.282	12.5822	99.315	2.45	87.6
																					MIT	12.8711	100	13.7861	100	19.8411	99.164	24.5322	84.435	12.4128	100	2.50278	86.876
																					MIT	12.3889	100	13.2328	100	19.5789	99.093	24.4361	84.835	12.4372	100	6.35722	72.305
																					MIT	11.1022	100	12.7272	100	19.5789	98.834	24.3628	85.128	12.63	100	4.68778	48.404
																					MIT	10.785	100	12.7272	100	19.46	98.854	24.3389	85.291	12.2922	100	2.34278	41.305
																					MIT	10.8339	100	13.185	100	19.365	99.964	24.2428	85.549	12.3889	100	0.495	41.76
																					MIT	11.0289	100	13.8339	100	19.555	98.776	24.2189	85.851	12.0739	100	-0.732222	41.857
																					MIT	12.1711	100	14.7922	100	19.6511	98.179	23.8572	80.72	12.6539	100	0.467222	38.391
																					MIT	12.3889	100	16.225	96.953	19.8411	97.474	23.8811	78.464	13.93	100	2.34278	35.206
																					MIT	13.5939	99.193	17.13	93.652	20.1261	97.21	24.2672	78.14	13.81	100	4.48	28.008
																					MIT	13.3528	100	19.0078	88.298	21.3661	94.922	25.065	77.639	15.0311	96.583	4.61	26.922
																					MIT	13.3289	100	18.6989	83.408	22.0822	93.689	25.3072	77.544	15.915	92.87	4.32389	29.312
																					MIT	13.5461	99.884	18.7939	88.951	22.465	93.678	25.1372	77.654	17.5578	84.772	4.35	29.154
																					MIT	12.9922	99.253	17.6528	90.179	23.3522	93.093	25.4039	77.709	18.6522	79.131	5.43722	28.667
																					MIT	13.57	99.915	17.8911	90.878	23.5689	93.011	25.0889	79.463	17.8911	79.502	4.29778	31.64
																					MIT	12.6778	100	17.2011	93.696	23.785	93.93	24.9678	81.642	16.7961	82.899	3.32722	36.119
																					MIT	13.93	98.326	17.7011	94.507	23.785	94.469	25.0889	81.924	16.0578	82.184	2.10111	38.631
																					MIT	13.2328	98.54	17.8428	91.692	23.665	96.499	24.7261	81.133	14.8878	89.713	0.412222	44.143
																					MIT	11.6622	95.736	16.82	95.818	23.785	96.237	24.8711	80.85	13.7861	93.368	-1.24222	49.026
																					MIT	9.82889	100	16.0822	98.301	23.4	97.069	24.6528	81.203	12.5089	97.383	-1.52722	50.778
																					MIT	9.36111	100	15.3178	95.63	22.9439	97.849	24.9189	82.03	11.1022	98.406	-2.45	55.248
																					MIT	9.015	100	14.9839	99.552	22.6328	98.031	25.1128	84.17	10.1728	97.85	-3.09389	57.457
																					MIT	9.18778	100	14.3611	100	20.2689	100	25.1372	84.571	9.46	100	-3.27111	58.758
																					MIT	8.76722	100	13.7861	100	20.15	100	24.4839	85.52	8.965	99.964	-2.68278	57.325
																					HIT	9.21278	100	12.8711	100	19.7928	100	24.05	87.65	7.92	98.318	-2.8	58.044
																					HIT	9.41	100	12.0978	100	19.27	100	23.9539	88.789	7.56889	98.073	-2.91778	58.902
																					HIT	9.50889	100	13.04	100	18.6278	100	23.8811	89.185	7.945	99.48	-3.33	60.631
																					HIT	9.78	100	13.2089	100	18.3428	100	23.8572	89.619	7.19222	100	-5.63611	74.764
																					HIT	9.90278	100	12.9922	100	18.4139	100	23.785	89.465	7.24222	100	-6.57889	77.43
																					HIT	10.6139	100	13.2089	100	18.485	100	23.7128	89.365	8.965	100	-7.155	79.898
																					HIT	11.4672	100	13.8339	100	19.08	100	23.6411	89.43	10.6378	100	-7.51	80.999
																					HIT	12.8228	100	14.9839	100	19.9361	100	23.4722	81.49	12.4372	100	-6.73778	80.904
																					HIT	14.8639	91.028	16.415	98.851	20.8411	100	23.28	73.472	14.6728	92.789	-2.10222	66.589
																					HIT	15.8911	85.179	17.4389	93.994	21.9389	100	23.16	74.616	15.8672	89.262	1.45278	49.399
																					HIT	15.6289	88.403	17.1061	94.38	22.2978	100	23.7128	76.641	16.2489	86.157	3.90611	40.068
																					HIT	13.9061	87.961	17.4389	93.468	22.9678	100	21.7	77.182	16.7011	84.221	4.14111	39.816
																					HIT	12.2189	99.165	18.1289	92.586	23.8089	100	21.1511	75.404	18.2239	79.293	4.76611	30.406
																					HIT	11.71	100	19.2461	89.708	23.28	100	21.3661	72.49	18.9372	78.232	6.76278	27.612
																					HIT	12.05	100	18.7939	90.297	23.3761	100	21.39	72.553	14.505	96.776	5.71889	30.234
																					HIT	12.4128	99.368	18.01	94.061	22.5128	100	21.6522	70.907	13.4728	100	5.12778	31.365
																					HIT	12.1222	100	17.605	98.147	22.3689	100	21.5089	59.805	13.4972	100	3.53778	33.722
																					HIT	11.5889	100	16.9872	99.824	22.1778	100	21.3661	62.606	13.305	100	0.605	44.258
																					HIT	11.6128	100	16.32	100	22.13	100	18.4611	77.313	12.7272	100	-1.24222	48.406
																					HIT	10.9072	100	15.5811	100	22.0339	100	16.9389	78.739	12.025	100	-2.16	54.546
																					HIT	9.95222	100	14.9839	100	21.9872	100	16.1289	79.516	11.565	100	-3.71722	64.201
																					HIT	9.23778	100	14.7211	100	21.7	100	20.5789	76.495	11.2728	100	-4.22722	65.945
																					HIT	8.31889	100	14.625	100	21.6761	100	21.1028	78.401	11.0778	100	-3.27111	60.698
																					HIT	7.995	100	14.505	100	21.8672	100	21.5572	79.378	11.1022	100	-1.84222	52.744
																					HIT	8.195	100	14.5772	100	22.3211	100	21.7239	81.338	11.6128	100	-4.10611	65.502
																					HIT	8.12	100	14.4572	100	22.0578	100	21.7239	83.528	11.4672	100	-5.26389	72.744
																					HIT	8.045	100	14.6489	100	22.0578	100	21.7	84.75	11.4189	100	-5.66722	72.475
																					HIT	7.54389	100	14.6972	100	21.5572	100	21.6522	85.849	11.4672	100	-5.26389	69.876
																					HIT	7.995	100	14.6489	100	20.46	100	21.5811	86.247	11.3939	100	-0.76	48.472
																					HIT	9.36111	100	14.96	100	19.7461	100	21.5328	87.146	11.3211	100	-0.367222	46.265
																					HIT	11.6128	100	15.5089	100	18.5089	100	21.6278	85.954	11.1272	100	0.907222	41.808
																					HIT	14.625	100	16.1772	100	18.1522	100	21.9872	70.969	10.8578	100	2.28889	37.599
																					HIT	16.225	91.368	17.415	100	18.675	100	26.3289	64.008	12.4372	95.943	3.14222	35.693
																					HIT	17.6289	81.647	19.7461	88.121	18.5089	100	26.1578	69.903	13.5222	73.623	3.85389	38.388
																					HIT	18.5572	87.377	20.7928	79.358	18.9611	100	23.1839	59.733	15.5089	64.744	5.975	33.989
																					HIT	19.1989	78.908	20.1028	82.917	19.3178	100	22.3211	48.97	16.5111	51.108	6.86389	36.388
																					HIT	13.5939	100	20.9361	71.065	20.2689	100	22.9922	50.799	17.1772	47.362	8.12	34.675
																					HIT	12.6061	100	21.2939	68.306	20.7461	100	23.2561	51.813	20.2689	40.556	7.29278	38.761
																					HIT	11.2478	100	21.5572	65.615	21.2461	100	22.9922	53.566	17.2722	48.19	8.195	36.904
																					HIT	10.98	100	22.0111	58.936	20.65	100	22.6089	50.779	16.6539	49.077	7.695	42.982
																					HIT	11.4672	99.604	21.3422	70.584	20.46	100	22.8478	53.484	15.2228	55.765	7.82	42.749
																					HIT	11.37	97.979	20.5311	71.047	20.6028	100	22.585	60.373	13.3528	61.4	8.095	47.552
																					HIT	10.6139	98.321	19.0078	74.316	19.9839	100	21.27	66.669	11.0289	70.93	8.145	56.544
																					HIT	9.53389	100	17.1772	84.767	18.9372	100	20.7928	70.54	8.76722	80.265	6.30611	72.377
																					HIT	8.36889	100	15.8672	89.155	18.105	100	21.5572	72.323	7.61889	85.505	5.28222	92.987
																					HIT	8.195	100	14.3611	92.787	17.6528	100	21.6039	74.367	6.535	90.101	4.48	98.841
																					HIT	6.965	100	15.175	92.105	17.225	100	23.545	68.474	5.385	92.035	4.45389	100
																					HIT	6.12778	100	14.6489	95.556	16.5111	100	23.665	74.424	4.55778	94.139	4.53222	100
																					HIT	5.23111	100	15.7961	87.801	15.8672	100	22.4411	78.937	4.27222	95.001	4.19389	100
																					HIT	4.76611	100	15.0078	95.419	15.3178	100	21.9872	81.113	3.67	97.111	3.56389	100
																					HIT	4.35	100	15.605	90.684	14.8161	100	21.6522	82.841	3.53778	95.244	3.22111	100
																					HIT	4.14111	100	15.5811	92.575	14.1461	100	21.4372	83.632	2.71722	95.412	2.79722	100
																					HIT	4.58389	100	14.6011	95.698	15.2939	100	21.27	84.708	2.82278	95.929	2.04722	98.703
																					HIT	5.48778	100	15.2228	94.492	14.745	100	21.0789	84.776	3.14222	97.667	1.26222	83.321
																					HIT	8.91611	100	15.6522	91.594	15.7239	100	21.1028	65.297	3.61722	99.822	0.162778	87.359
																					HIT	12.8472	88.606	17.8911	83.53	17.0822	100	21.7722	70.694	5.79611	99.044	0.715	79.217
																					HIT	15.915	75.489	19.4361	84.955	19.1028	100	22.2261	66.867	8.12	97.633	0.988889	79.435
																					HIT	18.4611	69.288	21.175	81.81	20.8889	100	25.4772	60.216	10.2961	88.481	1.58778	79.254
																					HIT	19.9839	58.743	22.1539	76.585	21.7722	99.999	23.5211	65.353	9.36111	98.521	1.56111	72.976
																					HIT	21.1272	51.459	23.0639	74.626	22.9678	97.671	23.1122	65.734	10.0511	99.481	3.61722	66.434
																					HIT	22.3928	52.009	23.8089	63.709	24.0022	96.933	22.9922	64.419	11.565	92.976	3.61722	65.366
																					HIT	23.28	47.725	23.8572	64.141	24.5322	95.6	22.8722	67.31	11.6128	90.997	5.28222	53.536
																					HIT	23.28	46.766	23.8089	60.169	24.3878	98.601	22.6089	67.77	12.05	84.585	4.58389	58.442
																					HIT	22.0822	49.793	23.7128	61.134	24.2428	96.569	22.6572	69.945	11.5161	86.592	3.67	54.621
																					HIT	20.8172	60.639	23.4478	58.204	23.5689	96.315	22.8722	67.608	11.565	86.046	2.45	59.593
																					HIT	20.1739	54.997	22.92	57.351	23.0639	94.956	22.8478	68.081	10.81	88.764	1.75111	63.116
																					HIT	19.6978	51.545	21.2939	62.292	22.13	100	22.3689	70.511	10.1489	90.033	1.28889	64.019
																					HIT	17.2489	72.907	20.3172	74.287	21.6278	100	22.2261	70.013	8.965	98.312	0.383889	67.029
																					HIT	15.2472	79.271	17.6528	83.476	19.7928	100	22.1539	68.313	8.61778	99.203	-0.227222	70.311
																					HIT	14.2178	83.818	18.8422	78.325	18.1761	100	21.8911	67.672	7.72	99.392	-1.44111	81.426
																					HIT	14.0022	84.877	19.555	77.596	17.5822	100	21.7722	67.085	6.33111	99.341	-1.64111	84.442
																					HIT	13.2328	88.858	19.4361	79.213	17.9378	100	21.8672	71.416	4.99889	99.399	-1.41278	87.64
																					HIT	11.8072	89.167	19.2939	81.595	17.4628	100	22.0111	73.838	4.14111	99.828	-0.06	61.503
																					HIT	11.005	93.216	18.6522	86.146	18.105	100	22.0822	75.186	3.67	100	-1.52722	68.259
																					HIT	10.1489	95.837	17.2722	92	17.0578	100	22.0111	76.671	2.93	98.715	-2.07278	71.777
																					HIT	10.0011	97.953	16.725	94.621	17.225	100	21.6522	79.142	2.34278	100	-1.58389	67.208
																					HIT	10.075	99.215	15.7239	95.788	16.6772	100	21.4128	81.017	3.14222	100	-1.95778	67.958
																					HIT	11.37	99.328	16.6061	96.15	17.5578	100	21.2939	82.201	2.74389	100	-2.59611	70.382
																					HIT	14.9839	94.715	17.51	95.686	18.0811	100	21.3422	81.959	2.55722	100	-3.21222	75.756
																					HIT	18.39	70.411	18.8661	95.018	20.055	100	21.6039	71.455	4.35	100	-2.04389	71.863
																					HIT	20.2689	64.616	20.6028	89.657	21.795	100	22.1539	68.817	8.095	100	-0.507222	65.673
																					HIT	21.8428	48.147	21.8911	85.737	23.4239	99.347	26.72	37.958	11.175	83.927	1.15278	59.178
																					HIT	23.2322	47.527	22.7528	85.071	24.6289	98.082	26.5489	46.395	12.9678	68.532	-0.647778	59.932
																					HIT	24.4839	44.982	23.8811	84.149	25.4528	96.05	24.3628	55.608	14.17	62.127	-0.902222	61.442
																					HIT	25.4528	39.283	24.5322	78.627	26.2072	90.871	22.8722	62.035	14.0261	59.311	-0.902222	56.037
																					HIT	26.2561	37.579	24.6772	79.635	26.5978	90.993	22.6572	60.782	15.1511	51.568	-0.732222	56.264
																					HIT	26.5239	40.187	24.5811	84.165	26.0361	95.931	22.7528	70.582	13.04	56.552	-0.788889	61.067
																					HIT	25.9389	45.415	24.4122	82.09	25.2578	95.004	21.5572	82.819	13.185	52.73	-0.562778	53.777
																					HIT	24.7261	46.784	24.1461	82.373	25.0889	91.836	20.8889	85.839	11.9772	68.749	-1.015	53.448
																					HIT	23.2078	48.767	23.785	81.387	24.2189	92.168	21.5089	81.63	10.7611	80.49	-1.38389	58.788
																					HIT	21.2461	55.308	22.8	85.417	23.28	99.098	21.3178	78.844	9.21278	82.487	-2.27611	56.25
																					HIT	19.1028	58.179	21.6278	90.936	22.8	100	21.39	76.66	8.36889	87.175	-2.47889	52.707
																					HIT	16.9872	65.502	20.2928	93.025	22.1778	99.927	21.3422	75.038	7.11611	90.325	-3.15278	56.339
																					HIT	16.1528	71.834	19.555	93.769	21.4611	88.992	21.1028	73.428	5.51389	93.022	-3.24222	62.126
																					HIT	15.7239	79.262	18.9372	95.536	20.4839	95.093	20.9839	74.245	4.24611	95.609	-2.91778	59.212
																					HIT	15.5572	80.75	19.1272	94.664	21.3178	94.777	20.8411	73.493	3.59111	95.308	-2.36278	56.464
																					HIT	14.6011	81.339	18.2711	96.668	21.175	96.144	20.6739	72.619	2.31611	95.886	-2.10222	55.188
																					HIT	13.6422	83.848	17.2722	97.129	21.6278	97.423	20.5072	72.122	1.85889	95.518	-2.45	56.279
																					HIT	13.4728	85.48	16.8678	98.744	21.5328	99.231	20.365	71.395	0.715	97.273	-3.15278	55.053
																					HIT	12.2428	89.746	18.2711	94.313	21.3661	99.264	20.2222	71.222	0.687222	96.354	-3.68722	57.955
																					HIT	12.0739	89.232	18.3661	95.544	21.2939	99.869	20.1028	70.674	0.495	98.498	-4.71222	61.591
																					HIT	12.92	91.092	18.9128	95.687	20.6978	99.396	19.96	70.94	-0.00388889	97.691	-4.98722	62.953
																					HIT	15.4378	90.114	19.6028	93.702	19.365	100	20.0311	71.07	1.20778	97.986	-5.69778	66.537
																					HIT	17.0339	86.476	19.7928	91.83	19.365	100	20.7461	71.117	2.10111	99.005	-6.26222	78.321
																					HIT	17.415	71.559	19.96	92.193	19.8878	100	21.485	71.929	7.82	87.094	-3.15278	62.837
																					HIT	16.7489	67.397	20.3172	92.014	19.2461	100	21.8428	72.436	10.4672	72.285	-0.0877778	51.249
																					HIT	14.7922	88.362	21.1028	88.087	19.77	100	22.3211	72.352	13.4011	60.43	1.425	42.601
																					HIT	18.7711	55.192	22.345	84.896	20.0072	100	22.2978	71.263	14.9839	52.987	0.825	37.628
																					HIT	19.8411	45.322	23.7128	83.352	20.2461	100	22.3928	71.193	15.39	45.254	0.162778	39.952
																					HIT	20.3878	43.277	24.3878	77.501	19.9839	100	22.2739	68.661	17.8911	32.912	-0.562778	44.503
																					HIT	20.2689	41.138	23.3278	74.416	20.3878	100	21.8911	69.272	15.7961	35.361	-1.15722	51.504
																					HIT	19.865	44.56	18.2239	100	21.1989	100	21.6039	68.243	14.8639	38.717	-0.703889	51.16
																					HIT	19.175	49.817	19.555	100	21.1272	100	21.3178	69.639	13.425	47.443	-1.61278	62.468
																					HIT	17.915	36.448	19.6511	100	20.7928	100	20.8172	69.282	10.98	51.992	-2.33389	75.393
																					HIT	15.2228	42.233	19.2222	100	20.5789	100	20.4122	69.09	8.79222	60.527	-3.27111	87.692
																					HIT	12.195	54.044	19.1028	100	20.2222	100	20.6978	71.575	7.745	66.939	-3.15278	85.232
																					HIT	9.65722	61.051	19.46	100	19.3411	100	20.8172	72.966	6.56	76.403	-3.035	69.242
																					HIT	7.945	71.732	19.1272	98.091	18.8889	100	20.6028	71.119	5.07611	78.726	-4.40778	72.392
																					HIT	7.82	71.205	18.7939	98.468	18.5328	100	20.0072	71.823	3.00889	86.694	-5.91611	80.793
																					HIT	6.94	77.461	17.8911	100	18.2239	100	20.2689	73.063	2.34278	89.919	-6.89778	81.068
																					HIT	7.61889	66.775	17.2011	100	18.0811	100	20.3878	73.318	1.615	91.178	-7.38111	82.132
																					HIT	9.18778	54.532	16.8678	100	17.9861	100	20.4122	73.41	2.55722	90.525	-7.80389	85.027
																					HIT	9.18778	54.86	16.7489	100	17.8428	100	20.4122	73.67	1.67	93.169	-8.29722	84.56
																					HIT	8.56778	67.631	16.7489	100	17.5822	100	20.3878	73.636	1.48	91.738	-9.16778	87.19
																					HIT	4.55778	82.137	16.7961	100	17.4628	100	20.365	74.036	1.09889	95.212	-9.13389	86.642
																					HIT	6.78778	79.693	16.8678	100	17.7011	100	20.2689	74.45	2.47722	87.175	-10.3361	89.301
																					HIT	11.9528	49.564	17.0578	100	18.485	100	20.1978	74.436	4.81778	76.898	-10.3361	90.152
																					HIT	14.625	49.027	17.51	100	19.6978	100	20.1261	74.047	7.59389	64.402	-9.57611	87.446
																					HIT	17.5339	46.684	17.6772	100	20.65	100	19.8172	75.682	8.71722	60.077	-6.48278	74.139
																					HIT	16.2722	48.934	18.0811	100	22.345	100	19.5322	76.281	10.1728	55.606	-1.69889	56.97
																					HIT	15.7722	63.728	18.39	100	23.5928	100	19.7928	76.677	11.4922	51.426	-0.788889	54.901
																					HIT	16.3439	61.269	18.7472	100	24.2911	100	20.2461	75.251	12.7989	45.28	0.246111	47.122
																					HIT	18.3428	46.659	19.4839	100	24.75	97.048	22.3689	71.834	13.2328	46.238	2.34278	39.953
																					HIT	18.0572	47.631	19.1989	100	24.9678	94.363	21.39	71.911	12.8472	51.004	1.09889	42.956
																					HIT	17.0578	54.266	19.46	100	25.065	95.305	21.0561	74.981	12.4611	54.355	0.383889	45.764
																					HIT	15.3178	69.776	19.6028	100	24.5572	96.196	20.8411	78.545	12.0978	57.246	-0.142778	48.378
																					HIT	15.0078	51.917	19.5078	100	24.05	95.53	20.3411	74.205	12.4128	56.666	-0.367222	50.239
																					HIT	14.505	57.348	19.3178	100	23.4478	94.679	20.055	77.927	12.1711	56.629	-0.845	52.775
																					HIT	13.93	60.13	18.8178	100	22.7761	100	19.7461	77.237	12.05	56.849	-0.93	53.751
																					HIT	12.9439	59.614	18.2	100	21.9389	100	19.8878	79.308	12.195	57.649	-1.75611	56.532
																					HIT	10.2711	67.946	17.13	100	20.77	100	19.8411	79.862	12.5339	55.392	-2.33389	59.789
																					HIT	8.56778	73.385	17.1061	100	19.6511	100	19.9839	81.55	12.3639	56.658	-3.27111	62.511
																					HIT	6.91389	80.283	17.0822	100	19.46	100	20.0311	82.566	11.88	65.652	-4.46889	67.584
																					HIT	6.965	83.484	16.9389	100	18.5572	100	20.1028	83.445	11.9039	63.942	-5.51111	73.98
																					HIT	6.71222	87.11	-	-	18.485	100	20.1261	83.589	-	-	-6.38778	78.216
																					HIT	7.24222	84.391	-	-	17.8672	100	20.1739	83.961	-	-	-7.83611	81.474
																					HIT	7.97	92.302	-	-	18.7711	100	20.2222	84.249	-	-	-8.06611	82.118
																					HIT	7.67	96.716	-	-	18.0328	100	20.2461	84.863	-	-	-9.20222	85.314
																					HIT	7.19222	100	-	-	17.7961	100	20.2222	85.382	-	-	-9.03278	83.617
																					HIT	7.26778	99.435	-	-	17.4389	100	20.15	85.614	-	-	-9.06611	85.835
																					HIT	7.31778	99.23	-	-	18.4378	100	20.1739	85.95	-	-	-9.06611	85.859
																					HIT	8.94111	93.138	-	-	19.6028	100	20.1978	85.818	-	-	-8	84.191
																					HIT	11.3939	80.63	-	-	22.6089	100	20.2222	85.961	-	-	-4.10611	73.909
																					HIT	11.7339	80.624	-	-	24.6289	92.596	20.0789	85.377	-	-	0.0511111	56.013
																					HIT	13.4728	76.67	-	-	24.2428	97.768	19.2939	87.442	-	-	1.235	51.969
																					HIT	12.7272	78.592	-	-	24.895	94.831	20.7461	84.534	-	-	2.61	46.623
																					HIT	12.4128	79.048	-	-	25.7439	91.612	20.8889	85.065	-	-	5.02389	39.045
																					HIT	12.8961	80.223	-	-	25.4039	95.634	21.0561	85.131	-	-	7.29278	33.766
																					HIT	13.5222	84.927	-	-	25.355	95.001	21.0078	85.977	-	-	5.10222	35.735
																					HIT	14.2422	81.807	-	-	25.4039	96.145	20.9839	86.082	-	-	4.35	38.224
																					HIT	14.4572	81.142	-	-	25.1128	94.453	20.9839	85.308	-	-	2.53	42.398
																					HIT	14.17	85.105	-	-	24.4839	97.937	20.9361	84.049	-	-	0.522222	50.836
																					HIT	13.1122	86.172	-	-	23.1122	98.474	20.77	85.922	-	-	-2.04389	61.413
																					HIT	11.4189	91.829	-	-	22.2739	100	20.6978	85.795	-	-	-2.36278	61.386
																					HIT	9.92778	93.498	-	-	21.9389	100	20.365	85.112	-	-	-3.15278	65.762
																					HIT	8.56778	95.011	-	-	21.2461	100	20.4361	85.79	-	-	-4.01611	74.192
																					HIT	7.61889	96.703	-	-	20.8411	100	20.4122	85.536	-	-	-4.65111	78.17
																					HIT	6.965	96.845	-	-	20.6028	100	20.4122	85.426	-	-	-4.56	76.248
